# Supplementary material for: The Impact of the Nucleosome Code on Protein-Coding Sequence Evolution in Yeast
Source: PLoS Genet. 2008 Nov 7;4(11):e1000250. doi: 10.1371/journal.pgen.1000250 (PMC2570795; doi:10.1371/journal.pgen.1000250)
Supplement: Table S2 — ANCOVA testing for influence of nucleosome occupancy on evolutionary rates. (0.04 MB XLS) [file pgen.1000250.s003.xls]

## Sheet: Sheet1
Supplementary Table 2 - Details of ANCOVA testing for a significant influence of OS on evolutionary rates
Note: Slopes do not differ significantly from a common slope; all other values reported refer to a model for which a common slope has been determined
Proportional difference in intercept as a measure of average difference in evolutionary rates was computed as, e.g. (well-positioned-fuzzy)/fuzzy
Region	rate	P(slopes)	F(protein abundance)	P(protein abundance)	F(OS)	P(OS)	Intercept linker	Intercept fuzzy	Intercept wp	Proportional difference intercepts (fuzzy to linker)	Proportional difference in intercept (well-positioined to linker)	Proportional difference in intercept (well-positioined to fuzzy)
5'	ka	0.901865	106.486	1.22937e-18	9.61592	0.00012687	0.221177	0.232664	0.234626	0.0519342	0.0608059	0.00843372
5'	ks	0.478398	21.1074	1.00789e-05	12.0994	1.50691e-05	0.743938	0.797671	0.787598	0.0722283	0.0586877	-0.0126284
core	ka	0.0436173	140.53	7.00894e-23	1.69767	0.186857	0.208772	0.212945	0.213024	0.0199879	0.0203671	0.000371772
core	ks	0.875071	14.4687	0.000212165	12.1369	1.37783e-05	0.743485	0.779696	0.786483	0.0487036	0.0578329	0.00870532
3'	ka	0.784608	32.8874	3.11003e-07	1.0192	0.366849	0.206804	0.202118	0.208527	-0.0226609	0.00833023	0.0317097
3'	ks	0.697458	3.22276	0.077495	1.07769	0.346671	0.700987	0.716087	0.723674	0.021541	0.0323634	0.0105942
Controlling for nucleotide composition (corresponding to "Codons matched across occupancy states" in Table 1)
5'	ka	0.90012	59.8778	2.39409e-12	4.75417	0.0101574	0.212594	0.223054	0.224374	0.0492017	0.0554107	0.00591784
5'	ks	0.0970556	18.391	3.46392e-05	9.81854	0.000106348	0.780174	0.840507	0.825959	0.0773332	0.0586849	-0.0173096
core	ka	0.262746	44.4736	5.51366e-10	2.3864	0.0956917	0.203453	0.21247	0.211501	0.0443181	0.0395565	-0.00455946
core	ks	0.00300503	1.14349	0.286756	5.59669	0.00458848	0.639286	0.676644	0.680621	0.0584376	0.0646587	0.00587766
3'	ka	0.993154	17.1133	0.000107891	0.97574	0.382625	0.219895	0.213872	0.223636	-0.0273891	0.0170122	0.0456517
3'	ks	0.574231	1.31407	0.256065	1.00829	0.370746	0.703945	0.7382	0.729768	0.0486608	0.0366829	-0.0114221
