# Supplementary material for: The Impact of the Nucleosome Code on Protein-Coding Sequence Evolution in Yeast
Source: PLoS Genet. 2008 Nov 7;4(11):e1000250. doi: 10.1371/journal.pgen.1000250 (PMC2570795; doi:10.1371/journal.pgen.1000250)
Supplement: Table S5 — Nucleosome occupancy at regions of extremely strong local secondary structure. (0.04 MB XLS) [file pgen.1000250.s006.xls]

## Sheet: Sheet1
Supplementary Table 5 - Nucleosome occupancy at regions of extremely strong local secondary structure identified by Katz and Burge (2003)
Note: some local structures given by Katz and Burge are not fully mapped by Lee et al. and hence do not feature in this table (YDR034C-D and YFL063W)
Gene	Z-score*	Start of 50bp window relative to CDS start	By-nucleotide nucleosome occupancy in the 50bp window** (0=Linker, 1=Fuzzy, 2=Well-positioned; other numbers represent cases where probe calls conflict)	linker nucleotides out of 50nt
YAL036C	-9.27	251	A2G2T2T2G2A2C2T2G2G2T2A2C2T2G2A2G2T2C2T2G2A2A2G2C2A2G2C2T2G2A2G2T2A2C2G2A2G2T2T2T2A2C2C2A2C2C2C2T2G2	0
YBR181C	-25.99	1	A2T2G2A2A2G2g2t2a2t2g2t2a2a2t2a2t2c2a2c2c2c2a2a2a2t2c2c2t2t2a2g2a2a2t2t2c2t2a2a2t2g2a2a2t2c2a2g2c2a2	0
YCR084C	-9.55	1191	T1A1A1C1A1C1C1A1C1C1A1C1G1T1C1C1A5C5G5G2A2T2A2A2C2A2A2T2A2C2A2A2T2G2A2C2A2A2C2C2A2C2T2A2C2T2A2C2C2A2	0
YCR084C	-9.55	1201	A1C1G1T1C1C1A5C5G5G2A2T2A2A2C2A2A2T2A2C2A2A2T2G2A2C2A2A2C2C2A2C2T2A2C2T2A2C2C2A2C2C2A2C2A2A2T2T2A2C2	0
YDL145C	-9.03	2911	T1A1T1G1A1T1G1A1T1A1C1C1G1T1A1A1G1T1G1A1A1G1A1T1C1A1A1A1T1T1C1T1T1C1C1T1T1A1C1G1T1G1C1C1A1G1G1T1C1T1	0
YDL140C	-19.46	4791	A1T1A1T1T1C1G1C1C1A1A1C1G1T1C1G1C1C1A1T1C1G1T1A1T1T1C1T1C1C1A1A1C1G1T1C1A1C1C1A1T1C1G1T1A1T1T1C1G1C1	0
YDL140C	-10.66	4851	T1T1C1C1T1A1C1T1C1T1C1C1C1A1C1G1T1C1G1C1C1A1A1G1C1T1A1C1A1G1C1C1C1T1A1C1G1T1C1T1C1C1T1T1C1T1T1A1T1T1	0
YDL140C	-9.57	4861	C1C1C1A1C1G1T1C1G1C1C1A1A1G1C1T1A1C1A1G1C1C1C1T1A1C1G1T1C1T1C1C1T1T1C1T1T1A1T1T1C1T1C1C1T1A1C1A1T1C1	0
YDR406W	-10.83	41	G1G1A1G1C1T1C1G1A1G1C1T1C1A5A5G5C2T2C2G2A2G2C2T2C2G2A2A2C2T2C2T2G2C2C2G2C2C2C2A2A2T2C2C2A2T2T2G2G2A2	0
YDR077W	-48.97	441	T1T1T1G1C1C1A1C1C1A1A1G1C1A1A1C1A1C1T1A1C1C1A1C1C1A1C1T1C1C1T1C1C1T1T1A1C1A1A1C1C1C1A1T1C1T1A1C1T1G1	0
YFR040W	-10.23	2631	T2G2A2T2G2C2A2A2G2T2A2A2T2A2A2T2A2A2T2G2A2A2A2T2C2C2T2T2G2A2T2T2C2A2G2A2T2A2C2C2G2G2G2A2G2T2A2G2T2A2	0
YIL047C	-9.36	121	G1A1G1C1A1A1T1C1C1A1G1C1T1C1C1T1A1C1C1G1G1A1G1C1T1G1G1A1T1G1C1C1C1T1C1T1G1T1G1T1C1G1G1T1A1T1A1C1C1A1	0
YIL130W	-31.5	2491	A2A2A2A2A2C2A2A2T2A2A2T2A2A2C2A2A2T2A2A2T2A2T2T2A2C2T2A2A2C2A2A2T2A2G2T2A2A2T2A2A2T2A2A2T2C2A2C2A2A2	0
YIL130W	-40.77	2501	A2T2A2A2C2A2A2T2A2A2T2A2T2T2A2C2T2A2A2C2A2A2T2A2G2T2A2A2T2A2A2T2A2A2T2C2A2C2A2A2C2A2A2C2A2A2C2A2A2C2	0
YIL130W	-14.63	2511	T2A2T2T2A2C2T2A2A2C2A2A2T2A2G2T2A2A2T2A2A2T2A2A2T2C2A2C2A2A2C2A2A2C2A2A2C2A2A2C2A2A2C2G2A2C2A2A2C2A2	0
YLR410W-A	-82.51	361	T2A2T2T2A2T2C2A2A2C2C2G2G2A2C2C2C2A2C2A2C2T2A2T2C2C2G2T2T2G2C2C2A2C2A2G2T2A2T2A2T2C2C2C2A2C2C2A2C2T2	0
YLR410W-A	-18.09	371	C2G2G2A2C2C2C2A2C2A2C2T2A2T2C2C2G2T2T2G2C2C2A2C2A2G2T2A2T2A2T2C2C2C2A2C2C2A2C2T2G5A5G5T1A1C1T1T1C1C1	0
YML129C	-9.14	131	A2C2G2A2A2C2A2A2C2A2A2G2T2G2A2C2C2C2A2A2C2A2A2A2A2G2G2C2A2C2T2T2G2A2A2G2A2A2G2A2C2A2A2T2C2A2A2C2A2A2	0
YMR025W	-11.44	601	A2T2G2A2A4G0G0A0T0A0A0A0G0A0A0A0T0C0A0A0T0A0T0T0C0A0A0A0A0A0T0A0T0A0A0T0A0A0T0A0A0T0A0C0C0A0T0A0A0G0	45
YMR235C	-14.98	1091	A1A1G1G1C1G1A1G1G1A1C1G1A1G1G1A1A1G1A1C1G1A1G1G1A1C1G1A1G1G1A1T1G1A1A1A1A1A1C1T1C1G1A1A1G1A1A1A1T1T1	0
YNL204C	-9.15	801	A2T2T2C2G2T2G2C2A2C2T2T2T2A2A2C2G2A2G2A2A2G2T2T2G2C2A2T2G2A2A2A2C2G2C2C2C2C2A2T2T2T2A2C2C2C2T2C2G2C2	0
YNL102W	-13.18	1561	A1A1G1C1C1T1C1A1G1A1A1T1A1T1C1A1C1G1C1C1T1A1C1T1A1C1A1A1C1A1A1A1G1A1C1A1A1T1G1C1C1T1A1A1T1C1T1G1A1G1	0
YOR054C	-11.87	1751	A1T3G0A0A0G0A0T0A0A0C0G0A0T0G0A0G0G0A0G0G0A0T0G0A0T0A0A0T0A0A0G0A0A0G0A0A0C0G0A0T0A0C0T0G0G4T2G2G2T2	43
YOR234C	-9.68	111	t4t2a2t2a2g2t2t2g2g2g2g2c2c2c2g2c2a2c2t2t2g2t2t2g2g2a2c2a2a2c2t2g2t2t2a2t2t2a2a2a2g2a2g2t2a2t2g2a2a2	0
YOR355W	-9.68	1301	C1A1C1A1G1A1C1T1C1C1A1A1T1T1G1A1G1A1G1C1T1C1T1T1C1A1G1A1G1A1G1C1T1C1T1C1A1A1T1A1T1A1A1C1A1G1T1A1G1T1	0
YOR355W	-10.95	1311	A1A1T1T1G1A1G1A1G1C1T1C1T1T1C1A1G1A1G1A1G1C1T1C1T1C1A1A1T1A1T1A1A1C1A1G1T1A1G1T1A1G1T1A1G1T1T1C1A1C1	0
* see Katz and Burge (2003) [51] for details
**lowercase letters indicate intronic sequence
