# Supplementary material for: The Impact of the Nucleosome Code on Protein-Coding Sequence Evolution in Yeast
Source: PLoS Genet. 2008 Nov 7;4(11):e1000250. doi: 10.1371/journal.pgen.1000250 (PMC2570795; doi:10.1371/journal.pgen.1000250)
Supplement: Table S7 — ORFs used in different analyses. (0.12 MB TXT) [file pgen.1000250.s008.txt]

Systematic name	Features in protein abundance analysis (N=1718)	Features in within-gene analysis (N=158)	Features in analysis of regional rates (N=845)	Features in intra-specific analysis (N=1986)	S. mikatae ortholog (ORF number;contig+location)
YAL002W	-	x	-	-	301;c1032 47031-50849
YAL005C	x	-	-	x	291;c1032 42815-44755 reverse complement
YAL007C	x	-	-	x	285;c1032 40889-41536 reverse complement
YAL012W	x	-	x	x	271;c1032 33951-35135
YAL016W	x	-	-	x	251;c1032 27997-29895
YAL019W	x	-	-	x	235;c1032 18050-21427
YAL021C	x	-	-	x	225;c1032 13950-16472 reverse complement
YAL022C	-	-	x	-	218;c1032 11988-13541 reverse complement
YAL023C	x	-	x	x	209;c1032 9394-11673 reverse complement
YAL024C	-	x	-	-	200;c1032 4674-9002 reverse complement
YAL026C	-	-	-	x	-
YAL029C	x	-	-	x	172;c1291 50655-55064 reverse complement
YAL031C	-	x	-	-	166;c1291 47515-49797 reverse complement
YAL032C	x	-	-	x	162;c1291 46108-47256 reverse complement
YAL033W	x	-	-	-	159;c1291 45499-46026
YAL035W	x	-	-	x	144;c1291 39276-42242
YAL036C	x	-	x	x	141;c1291 37898-39007 reverse complement
YAL038W	x	-	x	x	133;c1291 34671-36173
YAL039C	x	-	-	x	124;c1291 31611-32414 reverse complement
YAL041W	x	-	x	x	109;c1291 25667-28231
YAL042W	-	-	x	-	105;c1291 24147-25394
YAL043C	-	-	-	x	97;c1291 21528-24020 reverse complement
YAL044C	x	-	-	-	96;c1291 20770-21282 reverse complement
YAL047C	-	x	-	-	87;c1291 17805-19688 reverse complement
YAL053W	-	-	x	-	71;c1291 8707-11058
YAL059W	-	-	-	x	42;c1235 7355-7876
YAL060W	x	-	-	x	37;c1235 5931-7079
YAL061W	x	-	-	x	28;c1235 4201-5454
YAR002W	x	-	-	x	311;c1032 55582-57198
YAR007C	-	-	x	-	319;c1032 60124-61989 reverse complement
YAR009C	-	-	-	x	-
YAR014C	x	-	-	x	326;c1055 825-2966 reverse complement
YAR015W	x	-	x	x	337;c1055 3454-4374
YAR018C	-	-	x	-	340;c1055 4473-5780 reverse complement
YAR019C	-	-	x	-	343;c1055 6316-9240 reverse complement
YAR028W	-	-	-	x	465;c949 24950-25186 reverse complement
YAR071W	-	-	-	x	-
YBL004W	x	-	x	x	1294;c143 468-7949 reverse complement
YBL007C	x	-	-	x	1308;c143 13560-17243
YBL011W	x	-	-	x	1333;c141 1366-3612 reverse complement
YBL015W	x	-	-	x	1354;c139 2234-3814 reverse complement
YBL016W	x	-	-	x	1359;c139 4425-5486 reverse complement
YBL017C	-	-	-	x	-
YBL021C	x	-	-	-	1385;c138 6375-6809
YBL022C	-	-	-	x	-
YBL023C	x	-	x	x	1400;c137 2914-5520
YBL024W	x	-	-	x	1408;c137 5778-7802 reverse complement
YBL028C	x	-	-	-	1414;c136 3395-3715
YBL030C	-	-	x	-	1426;c136 7215-8171
YBL032W	-	-	-	x	1431;c135 3-833 reverse complement
YBL033C	x	-	-	x	1435;c135 1323-2357
YBL034C	-	x	-	-	1441;c135 2627-7177
YBL035C	-	-	-	x	-
YBL036C	-	-	-	x	1456;c134 2083-2934
YBL037W	x	-	-	x	1458;c134 3073-6150 reverse complement
YBL039C	x	-	x	x	1465;c134 7665-9404
YBL042C	x	-	x	x	1478;c134 13097-15016
YBL045C	x	-	x	x	1491;c134 17806-19179
YBL046W	-	-	-	x	1493;c133 3-1427 reverse complement
YBL047C	-	-	-	x	-
YBL051C	x	-	-	x	1510;c132 5784-7811
YBL055C	x	-	-	x	1528;c132 13617-14873
YBL056W	x	-	-	x	1530;c132 15289-16680 reverse complement
YBL058W	x	-	-	x	1534;c132 17750-19027 reverse complement
YBL061C	x	-	-	x	1545;c132 23072-25162
YBL064C	x	-	-	x	1558;c132 29293-30078
YBL068W	x	-	-	x	1568;c132 37006-37986 reverse complement
YBL069W	x	-	-	x	1569;c132 38349-39638 reverse complement
YBL072C	x	-	-	-	1578;c132 41267-41869
YBL076C	x	-	x	x	1592;c132 46154-49372
YBL079W	x	-	-	x	1604;c132 50621-55126 reverse complement
YBL080C	-	-	x	-	1611;c132 55687-57312
YBL084C	x	-	-	x	1628;c132 60888-63146
YBL085W	x	-	-	x	1632;c132 63533-66490 reverse complement
YBL091C	x	-	x	x	1655;c130 7974-9239
YBL093C	x	-	-	x	1666;c130 11665-12333
YBL098W	-	-	x	-	1674;c130 16011-17393 reverse complement
YBL099W	x	-	-	x	1676;c130 17843-19486 reverse complement
YBL101C	x	-	-	x	1682;c129 1035-4376
YBL102W	x	-	-	x	1688;c129 4584-5231 reverse complement
YBL103C	-	-	x	-	1691;c129 5799-7259
YBL104C	x	-	-	x	1696;c129 8063-11176
YBL105C	x	-	-	x	1703;c129 11642-15094
YBR001C	-	-	x	-	1282;c144 36073-38415
YBR002C	x	-	-	x	1278;c144 34783-35643
YBR003W	x	-	x	x	1274;c144 33122-34543 reverse complement
YBR005W	x	-	-	x	1269;c144 30815-31453 reverse complement
YBR006W	-	-	x	-	1265;c144 28867-30360 reverse complement
YBR009C	x	-	-	-	1254;c144 21776-22087
YBR011C	x	-	x	x	1252;c144 19505-20368
YBR015C	x	-	-	x	1246;c144 15402-17195
YBR017C	x	-	-	x	1232;c144 11217-13967
YBR018C	-	-	x	-	1229;c144 9385-10485
YBR019C	-	x	-	-	1225;c144 6557-8656
YBR021W	-	-	x	-	1215;c144 1567-3468 reverse complement
YBR023C	-	-	-	x	-
YBR025C	x	-	x	x	1199;c146 36004-37188
YBR028C	x	-	-	x	1190;c146 31450-33030
YBR029C	-	-	x	-	1186;c146 29704-31077
YBR031W	-	-	x	-	1178;c146 26127-27215 reverse complement
YBR033W	-	-	x	-	1175;c146 22718-25477 reverse complement
YBR034C	x	-	x	x	1172;c146 21447-22493
YBR036C	x	-	x	x	1160;c146 17065-18297
YBR039W	x	-	x	x	1144;c146 10857-11792 reverse complement
YBR041W	-	-	x	-	1137;c146 7130-9139 reverse complement
YBR043C	-	-	x	-	1135;c146 3460-5529
YBR046C	-	-	-	x	-
YBR049C	-	-	-	x	-
YBR052C	x	-	-	x	1097;c151 7061-7687
YBR054W	x	-	-	x	1082;c151 2274-3305 reverse complement
YBR059C	x	-	-	x	1053;c153 1294-4620
YBR061C	x	-	x	x	1043;c154 1144-2076
YBR067C	-	-	-	x	1026;c155 17182-17946
YBR068C	x	-	x	x	1019;c155 14235-16064
YBR069C	x	-	-	x	1012;c155 11518-13371
YBR070C	x	-	-	x	1010;c155 10095-10808
YBR072W	x	-	-	x	1002;c155 7407-8051 reverse complement
YBR073W	x	-	-	x	996;c155 4105-6864 reverse complement
YBR077C	x	-	-	-	987;c156 653-1141
YBR079C	-	-	-	x	-
YBR080C	-	-	-	x	-
YBR081C	-	-	-	x	-
YBR084W	-	-	-	x	-
YBR086C	x	-	-	x	917;c86 5955-8783
YBR087W	x	-	-	x	914;c86 4167-5231 reverse complement
YBR092C	-	-	-	x	-
YBR093C	-	-	x	-	894;c87 6390-7793
YBR094W	x	x	x	x	889;c87 3081-5342 reverse complement
YBR095C	x	-	-	x	883;c87 1663-2970
YBR101C	x	-	-	x	866;c88 11826-12698
YBR102C	x	-	x	x	861;c88 9189-11450
YBR104W	-	-	x	-	852;c88 5816-6805 reverse complement
YBR105C	x	-	-	x	847;c88 4477-5568
YBR106W	x	-	-	-	842;c88 3226-3792 reverse complement
YBR109C	x	-	-	-	832;c89 2789-3232
YBR110W	x	-	-	x	830;c89 934-2283 reverse complement
YBR115C	-	-	-	x	803;c91 4217-7504
YBR118W	-	-	-	x	790;c92 28050-28205 reverse complement
YBR120C	x	-	-	-	786;c92 26186-26674
YBR121C	x	-	-	x	781;c92 23726-25723
YBR122C	x	-	-	-	779;c92 22550-23083
YBR123C	x	-	-	x	776;c92 20361-22316
YBR126C	x	-	x	x	768;c92 16699-18186
YBR127C	x	-	-	x	762;c92 14195-15745
YBR130C	x	-	x	x	757;c92 10129-11406
YBR132C	x	-	-	x	748;c92 5730-7523
YBR138C	-	-	x	-	725;c93 8134-9708
YBR140C	-	-	-	x	-
YBR142W	-	-	-	x	707;c95 1555-3957 reverse complement
YBR143C	x	-	x	x	705;c95 10-1323
YBR149W	-	-	-	x	-
YBR151W	x	-	-	x	671;c97 13525-14475 reverse complement
YBR152W	x	-	-	x	666;c97 12268-13131 reverse complement
YBR155W	x	-	x	x	660;c97 8614-9771 reverse complement
YBR159W	-	-	-	x	-
YBR160W	-	-	-	x	636;c98 6657-7259 reverse complement
YBR162C	x	-	-	x	629;c98 3072-4430
YBR163W	-	x	-	-	623;c98 161-1924 reverse complement
YBR164C	x	-	-	-	619;c99 14890-15441
YBR166C	x	-	-	x	613;c99 12136-13485
YBR168W	-	x	x	-	610;c99 9716-10957 reverse complement
YBR169C	x	-	x	x	606;c99 7345-9426
YBR170C	x	-	x	x	602;c99 5268-7010
YBR171W	x	-	-	x	600;c99 4364-4984 reverse complement
YBR172C	x	-	-	x	598;c99 1965-4193
YBR177C	x	-	x	x	585;c100 10640-11995
YBR179C	x	-	x	x	583;c100 7691-10258
YBR185C	x	-	-	x	558;c101 5358-6194
YBR187W	x	-	-	x	549;c101 1863-2705 reverse complement
YBR193C	x	-	-	x	537;c102 19843-20499
YBR195C	-	-	x	-	532;c102 17710-18978
YBR196C	x	-	x	x	527;c102 15675-17339
YBR199W	x	-	-	x	514;c102 9072-10451 reverse complement
YBR200W	x	-	-	x	510;c102 6744-8420 reverse complement
YBR202W	x	-	-	x	503;c102 1007-3544 reverse complement
YBR205W	x	-	-	x	489;c104 1662-2882 reverse complement
YBR207W	-	-	-	x	486;c104 2-1378 reverse complement
YBR208C	-	-	-	x	-
YBR211C	x	-	-	x	4730;c388 3209-4183 reverse complement
YBR212W	x	-	-	x	4733;c388 4912-6942
YBR214W	-	-	-	x	4740;c388 8534-10036
YBR216C	x	-	x	x	4750;c388 12611-14635 reverse complement
YBR218C	x	-	x	x	4758;c388 15763-19305 reverse complement
YBR221C	x	-	-	x	4768;c388 22197-23294 reverse complement
YBR222C	x	-	-	x	4772;c388 23759-25390 reverse complement
YBR227C	x	-	-	x	4786;c693 3609-5165 reverse complement
YBR228W	-	-	x	-	4788;c693 5341-6255
YBR234C	-	-	x	-	4819;c693 15417-16571 reverse complement
YBR236C	x	-	-	x	4829;c694 1432-2742 reverse complement
YBR237W	-	-	-	x	4832;c694 3004-5367
YBR241C	x	-	x	x	4858;c696 4588-6054 reverse complement
YBR242W	x	-	-	x	4865;c696 6662-7378
YBR244W	x	-	-	-	4870;c696 9548-10036
YBR245C	-	-	-	x	-
YBR247C	x	-	-	x	4885;c697 2403-3845 reverse complement
YBR248C	x	-	-	x	4887;c697 4174-5832 reverse complement
YBR249C	x	-	x	x	4889;c697 6273-7385 reverse complement
YBR251W	x	-	-	x	4899;c697 10699-11622
YBR252W	x	-	-	-	4902;c697 11930-12373
YBR253W	x	-	-	-	4904;c697 12588-12953
YBR254C	x	-	-	-	4905;c697 13057-13587 reverse complement
YBR255W	-	-	x	-	4906;c697 13780-15864
YBR260C	x	-	-	x	4923;c697 21867-23864 reverse complement
YBR262C	x	-	-	-	4928;c697 24931-25251 reverse complement
YBR263W	x	-	x	x	4931;c697 25471-26943
YBR265W	x	-	-	x	4937;c697 27782-28744
YBR267W	x	-	x	x	4941;c697 29054-30235
YBR272C	x	-	-	x	4954;c697 35166-36650 reverse complement
YBR275C	-	x	-	-	4964;c697 40139-45898 reverse complement
YBR276C	-	-	x	-	4976;c697 46380-48803 reverse complement
YBR279W	x	-	-	x	4982;c697 49991-51307
YBR280C	-	x	-	-	4984;c698 52-1968 reverse complement
YBR281C	-	-	x	-	4988;c698 2250-4886 reverse complement
YBR282W	x	-	-	-	4992;c698 5517-5957
YBR283C	x	-	x	x	4993;c698 6216-7688 reverse complement
YBR287W	x	-	x	x	5007;c698 13850-15133
YBR288C	x	-	-	x	5010;c698 15296-16750 reverse complement
YBR290W	-	-	-	x	5017;c698 19876-20946
YCL001W	x	-	-	-	2054;c214 4884-5450 reverse complement
YCL004W	-	-	x	-	2059;c214 6683-8248 reverse complement
YCL009C	x	-	x	x	2068;c214 11821-12750
YCL010C	x	-	-	x	2073;c214 13020-13802
YCL011C	x	-	-	x	2074;c214 14018-15304
YCL017C	-	-	-	x	2091;c214 23178-24578
YCL024W	-	x	-	-	2101;c212 551-3700 reverse complement
YCL025C	x	-	-	x	2110;c212 4910-6811
YCL028W	-	-	-	x	2124;c212 10972-12159 reverse complement
YCL030C	x	-	x	x	2134;c212 13976-16375
YCL031C	x	-	-	x	2139;c212 16721-17614
YCL035C	x	-	-	-	2153;c212 21095-21427
YCL037C	x	-	-	x	2160;c212 23615-24901
YCL038C	-	-	x	-	2167;c212 25715-27301
YCL040W	x	-	-	x	2176;c212 29866-31368 reverse complement
YCL043C	x	-	-	x	2181;c212 31985-33562
YCL045C	x	-	-	x	2194;c212 35197-37566
YCL050C	x	-	x	x	2210;c212 43387-44352
YCL052C	x	-	-	x	2218;c212 46820-48073
YCL055W	x	-	-	x	2230;c212 53289-54293 reverse complement
YCL057W	x	-	-	x	2235;c212 55308-57446 reverse complement
YCL059C	x	-	-	x	2245;c212 58829-59779
YCL061C	-	x	-	-	2250;c212 60092-63433
YCL064C	x	-	-	x	2259;c212 65354-66436
YCR002C	x	-	x	x	2051;c215 31980-32948
YCR003W	x	-	-	-	2050;c215 31143-31694 reverse complement
YCR004C	x	-	-	x	2045;c215 29993-30739
YCR008W	-	-	x	-	2032;c215 19345-21156 reverse complement
YCR009C	x	-	-	x	2031;c215 18070-18867
YCR011C	x	-	x	x	2023;c215 12728-15877
YCR012W	x	-	x	x	2014;c215 10603-11853 reverse complement
YCR016W	x	-	-	x	2006;c215 4939-5790 reverse complement
YCR017C	x	-	-	x	1999;c215 1805-4669
YCR021C	x	-	x	x	1983;c216 36814-37812
YCR023C	-	-	x	-	1974;c216 33594-35429
YCR027C	x	-	-	x	1964;c216 26078-26707
YCR028C	x	-	-	x	1958;c216 22669-24216
YCR030C	x	-	x	x	1952;c216 18658-21270
YCR032W	-	x	-	-	1935;c216 9046-15546 reverse complement
YCR034W	x	-	x	x	1927;c216 3449-4492 reverse complement
YCR035C	x	-	-	x	1926;c216 2065-3246
YCR036W	x	-	-	x	1924;c216 792-1796 reverse complement
YCR043C	x	-	-	-	1901;c218 22033-22416
YCR044C	x	-	-	x	1896;c218 20751-21827
YCR045C	-	-	x	-	1890;c218 19083-20558
YCR046C	x	-	-	-	1885;c218 18247-18756
YCR047C	x	-	-	x	1879;c218 17171-17998
YCR051W	-	-	-	x	1865;c218 13999-14739 reverse complement
YCR053W	x	-	x	x	1855;c218 10531-12075 reverse complement
YCR054C	x	-	x	x	1852;c218 8683-10374
YCR057C	x	-	-	x	1845;c218 5520-8294
YCR059C	x	-	-	x	1841;c218 4533-5309
YCR060W	x	-	-	-	1838;c218 3994-4341 reverse complement
YCR063W	x	-	-	-	1824;c1224 40047-40520 reverse complement
YCR065W	x	-	-	x	1820;c1224 37838-39526 reverse complement
YCR067C	-	-	-	x	1811;c1224 32622-35720
YCR069W	x	-	-	x	1803;c1224 28908-29864 reverse complement
YCR071C	x	-	-	-	1802;c1224 28374-28814
YCR072C	-	-	x	-	1800;c1224 26561-28108
YCR077C	x	-	-	x	1779;c1224 16344-18710
YCR081W	-	x	-	-	1773;c1224 10312-14604 reverse complement
YCR088W	x	-	-	x	1753;c1224 2188-3963 reverse complement
YCR090C	x	-	-	-	2308;c295 19502-20050
YCR093W	x	-	-	x	2289;c295 6355-12672 reverse complement
YCR094W	x	-	-	x	2287;c295 4865-6037 reverse complement
YCR095C	x	-	-	x	2285;c295 3533-4609
YCR098C	-	-	x	-	19087;c1239 4702-6258
YDL002C	-	-	-	x	3225;c717 2-526 reverse complement
YDL003W	x	-	x	x	3220;c716 4031-5731
YDL005C	x	-	-	x	3213;c716 337-1659 reverse complement
YDL007W	-	-	x	-	3208;c715 2268-3581
YDL008W	x	-	-	-	3201;c829 125-622
YDL010W	x	-	-	x	3196;c714 2867-3565
YDL015C	-	-	-	x	-
YDL017W	x	-	x	x	3184;c712 651-2174
YDL018C	x	-	-	x	3179;c711 1106-1783 reverse complement
YDL019C	x	-	-	x	3162;c710 2997-6827 reverse complement
YDL022W	x	-	x	x	3150;c709 8903-10078
YDL025C	x	-	-	x	3137;c709 2120-4006 reverse complement
YDL040C	-	-	-	x	-
YDL042C	x	-	-	x	3075;c165 170-1867 reverse complement
YDL046W	x	-	-	-	3065;c166 8021-8542
YDL047W	x	-	x	x	3060;c166 6528-7463
YDL051W	x	-	-	x	3050;c166 874-1701
YDL052C	-	-	-	x	-
YDL053C	x	-	-	-	3043;c167 1962-2513 reverse complement
YDL054C	-	-	x	-	3038;c167 75-1535 reverse complement
YDL055C	x	-	x	x	3022;c169 4313-5398 reverse complement
YDL057W	-	-	x	-	3015;c169 69-1055
YDL058W	-	-	-	x	3008;c170 3038-7705
YDL060W	-	-	-	x	-
YDL061C	x	-	-	-	2997;c171 482-652 reverse complement
YDL063C	x	-	-	x	2991;c172 5114-6979 reverse complement
YDL065C	-	-	-	x	2985;c172 3089-4267 reverse complement
YDL066W	x	-	x	x	2981;c172 1655-2941
YDL070W	-	-	-	x	2971;c173 484-2190
YDL072C	-	-	-	x	2967;c174 5494-5709 reverse complement
YDL073W	-	x	-	-	2960;c174 2325-5261
YDL074C	-	-	-	x	2957;c174 3-1853 reverse complement
YDL076C	x	-	-	x	2952;c175 801-1664 reverse complement
YDL078C	x	-	x	x	2942;c177 6225-7256 reverse complement
YDL081C	x	-	-	-	2929;c177 641-961 reverse complement
YDL088C	x	-	-	x	2901;c179 1307-2884 reverse complement
YDL095W	-	-	-	x	-
YDL097C	-	-	-	x	-
YDL099W	-	-	-	x	2857;c183 9160-10407
YDL100C	-	-	-	x	2855;c183 8097-9626 reverse complement
YDL101C	-	-	x	-	2851;c183 6293-7834 reverse complement
YDL102W	x	-	x	x	2844;c183 2859-6152
YDL103C	x	-	-	x	2840;c183 1146-2579 reverse complement
YDL110C	x	-	-	-	2818;c184 7581-8033 reverse complement
YDL111C	x	-	-	x	2815;c184 6398-7195 reverse complement
YDL116W	x	-	-	x	2794;c185 8063-10249
YDL119C	-	-	x	-	2788;c185 3168-4091 reverse complement
YDL120W	x	-	-	-	2785;c185 2324-2845
YDL121C	x	-	-	-	2784;c185 1543-1992 reverse complement
YDL122W	-	-	-	x	-
YDL123W	x	-	-	-	2772;c186 2830-3252
YDL124W	x	-	x	x	2771;c186 1673-2611
YDL126C	-	-	-	x	2758;c187 3911-6301 reverse complement
YDL128W	x	-	x	x	2748;c187 373-1608
YDL131W	x	-	x	x	2735;c188 17613-18935
YDL132W	x	-	x	x	2732;c188 14551-16998
YDL133W	-	-	x	-	2728;c188 12695-14008
YDL134C	x	-	-	x	2723;c188 9929-11038 reverse complement
YDL135C	x	-	-	x	2721;c188 8952-9557 reverse complement
YDL137W	x	-	-	-	2713;c188 6779-7324
YDL140C	-	-	-	x	-
YDL141W	x	-	-	x	2684;c190 16401-18467
YDL144C	x	-	-	x	2675;c190 12050-13120 reverse complement
YDL145C	x	-	x	x	2669;c190 7961-11566 reverse complement
YDL147W	x	-	-	x	2666;c190 4299-5636
YDL148C	-	-	x	-	2663;c190 1504-3936 reverse complement
YDL150W	x	-	-	x	2658;c191 17278-18546
YDL159W	x	-	-	x	2633;c191 6408-7958
YDL160C	x	-	x	x	2628;c191 4334-5854 reverse complement
YDL161W	x	-	-	x	2624;c191 1633-3027
YDL165W	x	-	-	-	2618;c192 20314-20889
YDL166C	x	-	-	-	2616;c192 19476-20069 reverse complement
YDL167C	-	-	-	x	2607;c192 16907-19174 reverse complement
YDL168W	x	-	x	x	2604;c192 15514-16674
YDL170W	-	-	x	-	2597;c192 12444-14030
YDL171C	x	-	x	x	2585;c192 5313-11750 reverse complement
YDL173W	x	-	-	x	2580;c192 4327-5223
YDL175C	-	-	x	-	2573;c192 603-1637 reverse complement
YDL178W	x	-	-	x	2567;c193 50666-52261
YDL181W	x	-	-	-	2561;c193 46482-46739
YDL182W	x	-	x	x	2556;c193 44736-46022
YDL185W	-	-	-	x	2547;c193 39465-41318
YDL189W	x	-	-	x	2537;c193 34912-36276
YDL190C	x	-	-	x	2534;c193 31369-34254 reverse complement
YDL192W	x	-	-	-	2529;c193 28973-29518
YDL193W	x	-	x	x	2526;c193 27333-28460
YDL195W	x	-	-	x	2514;c193 19862-23674
YDL199C	-	x	-	-	2501;c193 13957-16020 reverse complement
YDL201W	x	-	-	x	2495;c193 12200-13060
YDL202W	x	-	-	x	2492;c193 11133-11882
YDL203C	x	-	-	x	2489;c193 8727-10601 reverse complement
YDL205C	x	-	-	x	2483;c193 5396-6379 reverse complement
YDL206W	-	x	-	-	2481;c193 2826-5108
YDL207W	x	-	-	x	2478;c193 919-2523
YDL208W	x	-	-	-	2475;c193 160-630
YDL210W	-	-	x	-	2466;c194 25384-27099
YDL212W	x	-	-	x	2453;c194 19514-20146
YDL213C	x	-	-	x	2450;c194 18373-19050 reverse complement
YDL215C	x	x	-	x	2440;c194 11720-14998 reverse complement
YDL224C	x	-	-	x	2406;c195 8557-10509 reverse complement
YDL225W	x	-	x	x	2402;c195 6614-8269
YDL226C	x	-	x	x	2398;c195 5282-6340 reverse complement
YDL229W	x	-	x	x	2387;c196 7736-9577
YDL235C	x	-	-	-	2364;c197 13071-13574 reverse complement
YDL236W	-	-	-	x	2360;c197 11864-12889
YDL237W	-	-	x	-	2358;c197 10327-11499
YDL240W	-	-	x	-	2348;c197 2558-5611
YDR001C	x	-	x	x	3230;c717 3285-5540 reverse complement
YDR003W	x	-	-	x	3244;c718 348-977
YDR007W	x	-	-	x	3258;c720 3410-4084
YDR009W	-	-	x	-	3262;c720 5508-7070
YDR011W	-	-	-	x	-
YDR012W	-	-	-	x	-
YDR017C	-	-	-	x	-
YDR019C	-	-	-	x	3313;c727 63-1367 reverse complement
YDR020C	-	-	-	x	-
YDR021W	x	-	-	x	3321;c727 2738-3937
YDR023W	-	-	-	x	-
YDR027C	-	-	-	x	-
YDR028C	-	-	-	x	3363;c1278 96-2522
YDR030C	-	-	x	-	3358;c1279 2120-3640
YDR032C	x	-	-	-	3352;c1279 699-1295
YDR033W	x	-	-	x	3348;c1281 2227-3192 reverse complement
YDR035W	-	-	-	x	-
YDR036C	x	-	-	x	3560;c845 123-1628
YDR039C	-	-	-	x	-
YDR040C	-	-	-	x	-
YDR044W	-	-	-	x	-
YDR046C	-	-	-	x	-
YDR047W	-	-	-	x	-
YDR049W	-	-	-	x	-
YDR050C	-	-	-	x	3519;c873 219-220
YDR051C	-	-	-	x	-
YDR054C	x	-	-	x	3503;c872 2290-3183
YDR055W	-	-	-	x	3496;c872 1-1113 reverse complement
YDR056C	x	-	-	x	3494;c871 3582-4193
YDR060W	-	-	-	x	-
YDR061W	-	-	-	x	-
YDR062W	-	-	-	x	3469;c868 2-1654 reverse complement
YDR063W	x	-	-	-	3468;c867 3224-3673 reverse complement
YDR065W	-	-	x	-	3463;c867 540-1637 reverse complement
YDR068W	-	-	-	x	-
YDR072C	-	-	x	-	3446;c865 6353-7936
YDR074W	x	-	x	x	3438;c865 1229-3919 reverse complement
YDR075W	-	-	-	x	3436;c865 3-662 reverse complement
YDR076W	-	-	x	-	3433;c864 6491-7711 reverse complement
YDR077W	-	-	-	x	3426;c864 4420-5367 reverse complement
YDR083W	x	-	-	x	3406;c862 1554-2735 reverse complement
YDR084C	x	-	-	-	3403;c862 796-1395
YDR086C	x	-	-	-	3392;c861 317-559
YDR087C	-	-	-	x	3390;c860 2413-3183
YDR090C	-	-	-	x	-
YDR091C	x	-	x	x	3376;c858 1011-2837
YDR093W	-	-	-	x	3368;c856 3-1397 reverse complement
YDR098C	-	-	-	x	3761;c1034 533-742
YDR099W	x	-	-	x	3751;c198 181-978 reverse complement
YDR101C	x	-	-	x	3749;c1089 6635-8392
YDR105C	-	-	-	x	-
YDR111C	x	-	-	x	3714;c1085 1655-3178
YDR116C	x	-	-	x	3704;c1084 2507-3364
YDR119W	-	-	-	x	3691;c1083 1-2160 reverse complement
YDR120C	x	-	x	x	3689;c1082 2737-4449
YDR122W	-	-	-	x	-
YDR127W	-	-	-	x	3653;c1080 3-4373 reverse complement
YDR135C	-	-	-	x	-
YDR138W	x	-	-	x	3613;c1073 321-2603 reverse complement
YDR140W	x	-	-	x	3610;c1072 316-981 reverse complement
YDR141C	-	-	-	x	-
YDR145W	-	-	-	x	3586;c1070 2261-3643 reverse complement
YDR148C	-	-	-	x	3571;c1069 147-1373
YDR150W	-	-	-	x	-
YDR152W	x	-	-	x	3788;c760 5767-6570
YDR153C	x	-	-	x	3795;c760 6779-8032 reverse complement
YDR155C	x	-	-	-	3797;c760 8556-9044 reverse complement
YDR156W	x	-	-	-	3801;c760 9569-9982
YDR158W	x	-	-	x	3805;c760 10417-11514
YDR159W	-	x	-	-	3809;c760 11931-15842
YDR160W	-	-	x	-	3813;c760 16234-18792
YDR161W	x	-	-	x	3815;c760 19034-20197
YDR165W	x	-	-	x	3827;c761 365-1708
YDR166C	x	x	-	x	3830;c761 1833-4715 reverse complement
YDR167W	x	-	-	x	3833;c761 4939-5559
YDR168W	x	-	-	x	3835;c761 5805-7325
YDR169C	-	-	-	x	3839;c762 2-1276 reverse complement
YDR170C	-	-	-	x	-
YDR171W	-	-	-	x	-
YDR172W	-	-	-	x	-
YDR174W	x	-	-	x	3875;c767 1999-2739
YDR175C	x	-	-	x	3879;c767 3061-4044 reverse complement
YDR176W	-	-	x	-	3884;c767 4326-6434
YDR177W	x	-	-	x	3888;c767 6745-7392
YDR178W	x	-	-	-	3893;c767 7814-8359
YDR179C	-	-	x	-	3894;c767 8556-9044 reverse complement
YDR186C	-	-	-	x	3928;c771 142-1533 reverse complement
YDR189W	x	-	-	x	3939;c773 1128-3125
YDR190C	x	-	x	x	3944;c773 3324-4715 reverse complement
YDR194C	-	-	-	x	3956;c774 2636-4018 reverse complement
YDR195W	-	-	-	x	3960;c775 334-1182
YDR196C	-	-	-	x	23158;c1494 4-366 reverse complement
YDR200C	-	-	x	-	4171;c1097 2371-4185
YDR202C	x	-	-	x	4167;c1097 503-1558
YDR205W	x	x	-	x	4160;c1096 10133-12313 reverse complement
YDR207C	x	x	-	x	4144;c1096 4109-6667
YDR210W	x	-	-	-	4139;c1096 420-653 reverse complement
YDR211W	-	-	-	x	-
YDR214W	x	-	-	x	4115;c220 2611-3657 reverse complement
YDR219C	-	-	-	x	4097;c223 108-1313
YDR221W	-	-	-	x	-
YDR226W	-	-	-	x	-
YDR227W	-	-	-	x	-
YDR229W	-	-	-	x	4064;c228 6011-7174 reverse complement
YDR232W	x	-	x	x	4055;c228 3055-4701 reverse complement
YDR233C	x	-	-	x	4054;c228 1812-2696
YDR234W	-	-	-	x	-
YDR235W	-	-	-	x	-
YDR238C	x	-	x	x	4037;c231 10814-13735
YDR239C	x	-	-	x	4032;c231 8205-10565
YDR242W	-	-	x	-	4022;c231 2511-4160 reverse complement
YDR244W	-	-	-	x	-
YDR245W	-	-	-	x	-
YDR246W	-	-	-	x	4004;c233 2-367 reverse complement
YDR247W	-	-	-	x	-
YDR257C	-	-	-	x	3972;c238 797-1663
YDR258C	-	-	-	x	3970;c238 54-437
YDR261C	-	-	-	x	23163;c1561 1-420 reverse complement
YDR262W	x	-	-	x	4726;c388 595-1410 reverse complement
YDR264C	x	-	x	x	4717;c387 6021-8315
YDR265W	-	-	x	-	4715;c387 4472-5485 reverse complement
YDR266C	x	-	-	x	4711;c387 2330-4252
YDR267C	-	-	x	-	4708;c387 824-1816
YDR270W	-	-	-	x	4701;c386 16176-18722 reverse complement
YDR272W	x	-	-	x	4697;c386 15027-15851 reverse complement
YDR279W	-	-	x	-	4677;c386 5479-6531 reverse complement
YDR280W	x	-	x	x	4674;c386 4271-5188 reverse complement
YDR282C	-	-	x	-	4671;c386 1572-2816
YDR285W	-	x	-	-	4657;c384 235-2865 reverse complement
YDR293C	x	-	-	x	4634;c381 7107-10862
YDR294C	x	-	x	x	4629;c381 4266-6035
YDR295C	-	-	x	-	4626;c381 1852-3876
YDR296W	x	-	-	x	4624;c381 613-1293 reverse complement
YDR297W	-	-	-	x	4619;c380 1229-2143 reverse complement
YDR298C	x	-	-	x	4617;c380 28-666
YDR299W	x	-	-	x	4611;c379 10302-11927 reverse complement
YDR300C	x	-	x	x	4609;c379 8744-10030
YDR301W	x	-	-	x	4602;c379 4124-8191 reverse complement
YDR302W	-	-	-	x	4600;c379 3166-3966 reverse complement
YDR303C	-	-	-	x	-
YDR304C	x	-	-	x	4593;c378 4792-5469
YDR307W	-	-	-	x	-
YDR309C	-	-	-	x	-
YDR311W	x	-	-	x	4572;c377 3570-5507 reverse complement
YDR312W	-	-	-	x	-
YDR313C	x	-	-	x	4560;c377 514-1386
YDR320C	x	-	-	x	4528;c374 3342-5345
YDR322W	-	-	-	x	4519;c374 1-918 reverse complement
YDR323C	-	-	x	-	4515;c373 5628-7175
YDR324C	x	-	-	x	4511;c373 2961-5225
YDR328C	x	-	-	-	4489;c371 887-1474
YDR329C	-	-	-	x	4487;c371 388-645
YDR330W	x	-	-	x	4484;c370 5001-6494 reverse complement
YDR331W	x	-	-	x	4482;c370 3554-4789 reverse complement
YDR332W	-	-	x	-	4476;c370 1315-3384 reverse complement
YDR335W	-	-	-	x	-
YDR343C	-	-	-	x	-
YDR345C	-	-	-	x	-
YDR346C	x	-	-	x	4408;c363 6443-7897
YDR347W	x	-	-	x	4402;c363 4950-5915 reverse complement
YDR349C	x	-	x	x	4393;c363 834-2624
YDR352W	x	-	-	x	4377;c362 175-1143 reverse complement
YDR353W	x	-	x	x	4373;c361 9578-10537 reverse complement
YDR354W	x	-	x	x	4370;c361 7944-9086 reverse complement
YDR356W	-	-	x	-	4366;c361 4886-7720 reverse complement
YDR358W	x	-	-	x	4362;c361 2110-3780 reverse complement
YDR361C	x	-	-	x	4350;c360 9000-9854
YDR364C	x	-	x	x	4336;c360 1603-2970
YDR365C	-	-	-	x	-
YDR368W	x	-	-	x	4323;c359 209-1147 reverse complement
YDR371W	-	x	x	-	4311;c358 149-1684 reverse complement
YDR372C	-	-	-	x	4309;c357 8139-9044
YDR373W	x	-	-	-	4306;c357 6969-7541 reverse complement
YDR376W	-	-	x	-	4297;c357 1953-3434 reverse complement
YDR377W	x	-	-	-	4295;c357 1336-1641 reverse complement
YDR379W	-	-	-	x	4290;c356 55-2733 reverse complement
YDR380W	-	-	-	x	4287;c354 314-1726 reverse complement
YDR382W	x	-	-	-	4278;c353 2862-3194 reverse complement
YDR384C	x	-	-	x	4271;c353 599-1426
YDR385W	-	-	-	x	-
YDR388W	x	-	-	x	4242;c351 5678-7096 reverse complement
YDR389W	-	-	-	x	-
YDR390C	x	-	-	x	4231;c351 477-2384
YDR391C	x	-	-	x	4229;c350 6091-6789
YDR392W	-	-	x	-	4224;c350 4428-5441 reverse complement
YDR393W	-	-	x	-	4221;c350 2864-4234 reverse complement
YDR394W	-	-	-	x	-
YDR395W	-	-	-	x	-
YDR398W	-	-	-	x	4208;c1356 4020-4400 reverse complement
YDR399W	x	-	-	x	4205;c1356 2725-3387 reverse complement
YDR400W	x	-	-	x	4200;c1356 1387-2409 reverse complement
YDR404C	x	-	-	-	4188;c1424 218-733
YDR405W	x	-	-	x	4184;c1354 1379-2164 reverse complement
YDR408C	x	-	-	x	5082;c1330 2810-3454
YDR410C	x	-	-	x	5070;c1331 1683-2405
YDR411C	x	-	-	x	5068;c1331 383-1405
YDR412W	-	-	-	x	-
YDR425W	-	x	x	-	5150;c645 12767-14644
YDR427W	x	-	x	x	5156;c645 14882-16063
YDR430C	x	x	x	x	5160;c645 18185-21154 reverse complement
YDR432W	x	-	x	x	5166;c645 21464-22708
YDR434W	x	-	x	x	5173;c645 23912-25516
YDR441C	x	-	-	-	5198;c646 3025-3570 reverse complement
YDR443C	-	x	-	-	5201;c646 4210-8502 reverse complement
YDR448W	x	-	-	x	5222;c648 995-2299
YDR449C	x	-	x	x	5224;c648 2486-3808 reverse complement
YDR452W	-	-	x	-	5234;c648 7734-9758
YDR454C	x	-	-	-	5241;c648 11135-11698 reverse complement
YDR456W	x	-	-	x	5243;c648 12325-14223
YDR458C	x	-	-	x	5255;c648 24890-26875 reverse complement
YDR460W	x	-	-	x	5262;c648 28642-29607
YDR462W	x	-	-	-	5269;c648 30892-31335
YDR465C	x	-	-	x	5287;c648 38260-39492 reverse complement
YDR472W	x	-	-	x	5308;c649 1526-2377
YDR473C	-	-	x	-	5310;c649 2685-4094 reverse complement
YDR476C	x	-	-	x	5321;c650 2759-3433 reverse complement
YDR477W	x	-	-	x	5326;c650 4673-6535
YDR481C	x	-	x	x	5340;c650 10782-12482 reverse complement
YDR483W	x	-	-	x	5350;c650 13403-14737
YDR484W	x	-	-	x	5355;c650 15037-16965
YDR486C	x	-	-	x	5362;c650 19727-20413 reverse complement
YDR487C	x	-	-	x	5365;c650 20665-21291 reverse complement
YDR495C	-	x	-	-	5387;c650 30421-33459 reverse complement
YDR496C	x	-	-	x	5396;c650 33747-35717 reverse complement
YDR497C	x	-	x	x	5399;c650 36037-37791 reverse complement
YDR499W	-	x	-	-	5408;c650 40385-42640
YDR502C	x	-	x	x	5421;c650 45942-47096 reverse complement
YDR503C	x	-	-	x	5424;c650 47692-48516 reverse complement
YDR505C	x	-	-	x	5427;c650 49381-51885 reverse complement
YDR507C	-	-	-	x	5436;c651 2-2992 reverse complement
YDR508C	x	-	x	x	5445;c651 3651-5642 reverse complement
YDR510W	x	-	-	-	5449;c651 6612-6917
YDR513W	x	-	-	-	5457;c651 8204-8635
YDR515W	x	-	-	x	5464;c651 10624-11973
YDR516C	x	-	-	x	5467;c651 12181-13683 reverse complement
YDR517W	x	-	-	x	5473;c651 14442-15557
YDR519W	x	-	-	-	5480;c651 17643-18053
YDR520C	-	x	-	-	5481;c651 18283-20598 reverse complement
YDR523C	-	-	x	-	5490;c651 22718-24190 reverse complement
YDR524C	-	-	-	x	-
YDR527W	x	-	-	x	5508;c652 3143-4444
YDR528W	x	-	-	x	5512;c652 6926-8194
YDR529C	x	-	-	-	5514;c652 8476-8859 reverse complement
YDR531W	x	-	x	x	5520;c652 10535-11638
YDR539W	x	-	x	x	5540;c652 21298-22809
YDR541C	-	-	x	-	5556;c653 3629-4663 reverse complement
YEL001C	x	-	-	x	5873;c283 11690-12364 reverse complement
YEL002C	x	-	x	x	5868;c283 10108-11400 reverse complement
YEL007W	-	-	-	x	5853;c283 3303-5360
YEL013W	x	-	x	x	5840;c282 40069-41805
YEL015W	x	-	-	x	5836;c282 37831-39528
YEL019C	x	-	-	x	5820;c282 31665-32468 reverse complement
YEL020C	-	-	x	-	5817;c282 29793-31475 reverse complement
YEL022W	x	-	-	x	5798;c282 22572-26966
YEL023C	-	-	x	-	23197;c1634 14-1138 reverse complement
YEL024W	x	-	-	x	5791;c282 18435-19082
YEL027W	x	-	-	-	5779;c282 11943-12425
YEL031W	x	-	x	x	5766;c282 4052-7699
YEL036C	x	-	-	x	5740;c281 9486-10961 reverse complement
YEL037C	x	-	-	x	5734;c281 7843-9036 reverse complement
YEL038W	x	-	-	x	5733;c281 6954-7637
YEL040W	x	-	-	x	5725;c281 4542-5948
YEL042W	x	-	-	x	5717;c281 297-1856
YEL043W	-	-	-	x	5713;c280 86-1330
YEL046C	-	-	-	x	-
YEL047C	-	-	-	x	-
YEL048C	x	-	-	-	5572;c201 1333-1791
YEL050C	-	-	x	-	5581;c202 1831-3012
YEL051W	x	-	-	x	5582;c202 3505-4278 reverse complement
YEL052W	x	-	x	x	5584;c202 4554-6083 reverse complement
YEL053C	-	x	-	-	5587;c202 6557-8755
YEL054C	x	-	-	-	5592;c202 9442-9939
YEL055C	x	-	-	x	5596;c202 11047-14109
YEL058W	x	-	-	x	5610;c202 17692-19359 reverse complement
YEL060C	-	-	-	x	5620;c202 20662-22488
YEL062W	-	-	x	-	5633;c202 26283-28130 reverse complement
YEL063C	x	-	-	x	5637;c202 29031-30803
YEL065W	x	-	x	x	5644;c202 32956-34842 reverse complement
YEL071W	x	-	-	x	1723;c129 23933-25423 reverse complement
YER001W	x	-	-	x	5880;c283 15001-17289
YER002W	x	-	-	x	5886;c283 18566-19267
YER004W	x	-	-	x	5891;c283 21338-22033
YER005W	-	-	x	-	5893;c283 22308-24200
YER006W	-	-	-	x	5897;c283 24503-25831
YER008C	x	x	-	x	5902;c283 29597-33697 reverse complement
YER011W	x	-	-	x	5917;c283 36999-37763
YER014W	-	x	-	-	5928;c283 44606-46225
YER016W	x	-	x	x	5936;c283 50430-51464
YER017C	x	-	-	x	5939;c283 51647-53929 reverse complement
YER018C	x	-	-	x	5946;c283 54101-54766 reverse complement
YER020W	x	-	-	x	5957;c283 57330-58661
YER022W	x	-	-	x	5963;c283 60932-62986
YER023W	x	-	-	x	5968;c283 63176-64036
YER024W	-	x	-	-	5971;c283 64286-67042
YER025W	-	-	x	-	5977;c283 67333-68916
YER027C	x	-	x	x	5985;c283 71423-72676 reverse complement
YER029C	x	-	-	-	5993;c283 75008-75598 reverse complement
YER031C	x	-	-	x	6000;c283 76519-77190 reverse complement
YER034W	x	-	-	-	6008;c283 84229-84795
YER036C	x	-	x	x	6011;c283 85743-87575 reverse complement
YER037W	-	-	x	-	6014;c283 88236-89201
YER041W	-	x	-	-	6032;c283 94785-97070
YER042W	x	-	-	-	6036;c283 97259-97813
YER043C	x	-	x	x	6038;c283 98089-99438 reverse complement
YER044C	x	-	-	-	6042;c283 99896-100342 reverse complement
YER049W	x	-	-	x	6061;c283 113325-115277
YER051W	-	-	x	-	6067;c283 116270-117748
YER052C	x	-	x	x	6069;c283 117963-119546 reverse complement
YER056C	-	-	-	x	-
YER059W	x	-	-	x	6103;c283 134280-135527
YER060W	-	-	x	-	6106;c283 136217-137803
YER062C	x	-	-	x	6656;c615 8463-9215
YER065C	-	-	x	-	6646;c615 2324-3997
YER067W	x	-	-	-	6633;c616 54437-54922 reverse complement
YER068W	x	-	x	x	6626;c616 52175-53938 reverse complement
YER069W	-	-	x	-	6622;c616 49019-51610 reverse complement
YER070W	x	-	-	x	6617;c616 45385-48045 reverse complement
YER072W	x	-	-	-	6615;c616 43779-44168 reverse complement
YER073W	x	-	x	x	6610;c616 41348-42910 reverse complement
YER080W	x	-	x	x	6579;c616 24666-26549 reverse complement
YER081W	x	-	x	x	6576;c616 22432-23841 reverse complement
YER082C	-	-	x	-	6573;c616 20569-22233
YER083C	x	-	-	x	6571;c616 19478-20335
YER086W	x	-	x	x	6564;c616 16282-18012 reverse complement
YER088C	x	-	-	x	6554;c616 11330-13327
YER089C	x	-	-	x	6546;c616 9157-10551
YER090W	x	-	-	x	6542;c616 7031-8554 reverse complement
YER091C	x	-	x	x	6535;c616 4341-6644
YER092W	x	-	-	-	6533;c616 3270-3650 reverse complement
YER095W	-	-	-	x	6514;c618 795-1721 reverse complement
YER099C	x	-	-	x	6488;c620 75330-76286
YER100W	x	-	-	x	6486;c620 74079-74831 reverse complement
YER102W	x	-	-	-	6481;c620 70713-71315 reverse complement
YER103W	x	-	-	x	6476;c620 67913-69841 reverse complement
YER105C	x	-	-	x	6467;c620 62448-66614
YER107C	x	-	-	x	6462;c620 59876-60973
YER110C	x	-	-	x	6448;c620 52374-55715
YER111C	-	x	-	-	6438;c620 48640-51912
YER112W	x	-	-	-	6433;c620 46722-47276 reverse complement
YER113C	x	-	x	x	6428;c620 44450-46570
YER114C	x	-	-	x	6419;c620 40779-43904
YER118C	x	-	-	x	6408;c620 35221-36327
YER120W	x	-	-	x	6400;c620 32394-33128 reverse complement
YER122C	x	-	-	x	6394;c620 29985-31472
YER123W	x	-	-	x	6390;c620 27955-29532 reverse complement
YER126C	x	-	-	x	6375;c620 20320-21105
YER128W	x	-	-	x	6368;c620 18027-18653 reverse complement
YER131W	x	-	-	-	6350;c620 10254-10613 reverse complement
YER132C	x	-	-	x	6342;c620 4186-9372
YER134C	x	-	-	-	6324;c622 6594-7130 reverse complement
YER136W	x	-	x	x	6320;c622 3058-4413 reverse complement
YER140W	-	-	x	-	6306;c843 34806-36476 reverse complement
YER141W	x	-	x	x	6302;c843 33121-34581 reverse complement
YER143W	x	-	-	x	6299;c843 30448-31734 reverse complement
YER144C	-	-	x	-	6295;c843 27810-30227
YER145C	x	-	x	x	6292;c843 26262-27476
YER148W	x	-	-	x	6284;c843 21983-22705 reverse complement
YER149C	x	-	x	x	6282;c843 20544-21806
YER151C	x	-	-	x	6269;c843 15823-18552
YER152C	x	-	x	x	6264;c843 14271-15602
YER154W	x	-	x	x	6257;c843 12029-13237 reverse complement
YER155C	x	-	-	x	6248;c843 5419-11901
YER156C	x	-	-	x	6245;c843 3890-4939
YER157W	x	-	-	x	6240;c843 1060-3465 reverse complement
YER159C	x	-	-	-	6231;c4 789-1217
YER161C	x	-	-	x	6224;c3 26171-27172
YER164W	x	-	x	x	6203;c3 16776-21182 reverse complement
YER165W	x	-	x	x	6197;c3 14441-16174 reverse complement
YER166W	x	-	x	x	6187;c3 9088-13803 reverse complement
YER168C	x	-	x	x	6174;c3 3803-5443
YER172C	x	-	-	x	6157;c2 15608-22093
YER174C	x	-	-	x	6152;c2 12465-13199
YER176W	x	-	-	x	6145;c2 6548-9922 reverse complement
YER177W	x	-	-	x	6142;c2 5151-5978 reverse complement
YER178W	x	-	x	x	6137;c2 3487-4749 reverse complement
YFL001W	x	-	x	x	8304;c517 3570-4898
YFL002C	x	-	x	x	8300;c517 1542-3362 reverse complement
YFL003C	-	x	-	-	8290;c516 6442-9078 reverse complement
YFL004W	x	-	x	x	8286;c516 3709-6195
YFL007W	-	-	-	x	-
YFL008W	x	x	-	x	8265;c515 18456-22142
YFL011W	-	-	x	-	8250;c515 11670-13310
YFL013C	x	-	-	x	8239;c515 7113-9212 reverse complement
YFL014W	x	-	-	-	8237;c515 6509-6838
YFL016C	x	-	-	x	8230;c515 3949-5481 reverse complement
YFL018C	x	-	x	x	8223;c515 919-2418 reverse complement
YFL022C	-	-	x	-	8207;c514 64274-65785 reverse complement
YFL023W	-	-	-	x	8202;c514 61861-64155
YFL026W	x	-	x	x	8190;c514 53436-54731
YFL027C	-	-	x	-	8185;c514 51266-52759 reverse complement
YFL036W	x	-	-	x	8156;c514 29752-33810
YFL041W	x	-	-	x	8139;c514 20163-22037
YFL042C	-	-	x	-	8128;c514 16732-18756 reverse complement
YFL047W	x	-	x	x	8118;c514 11472-13616
YFL048C	x	-	-	x	8115;c514 9893-11227 reverse complement
YFR001W	x	-	-	x	8307;c517 5585-6196
YFR002W	x	-	x	x	8309;c517 6496-9015
YFR004W	x	-	x	x	8321;c517 9899-10819
YFR005C	-	-	x	-	8325;c517 11014-12360 reverse complement
YFR006W	x	-	x	x	8328;c517 12628-14235
YFR007W	-	-	x	-	8333;c517 16254-17315 reverse complement
YFR009W	x	-	-	x	7507;c269 530-2791
YFR010W	x	-	x	x	7511;c269 3120-4619
YFR011C	x	-	-	-	7514;c269 4803-5315 reverse complement
YFR013W	x	-	-	x	7523;c269 7945-10332
YFR014C	-	-	x	-	7527;c269 10612-11952 reverse complement
YFR015C	x	-	-	x	7528;c269 12343-14466 reverse complement
YFR016C	-	-	-	x	7531;c269 15146-18856 reverse complement
YFR017C	x	-	-	-	7506;c268 23486-24076
YFR021W	x	-	-	x	7480;c268 9964-11463 reverse complement
YFR023W	-	-	x	-	7468;c268 4433-6268 reverse complement
YFR028C	x	-	-	x	7438;c267 51779-53437
YFR030W	x	-	x	x	7422;c267 45452-48559 reverse complement
YFR031C	-	x	-	-	7418;c267 41775-45287
YFR033C	x	-	-	-	7406;c267 37204-37644
YFR037C	x	-	x	x	7386;c267 32859-34532
YFR040W	x	-	-	x	7371;c267 24833-27814 reverse complement
YFR041C	x	-	-	x	7369;c267 23818-24705
YFR044C	-	-	-	x	7364;c267 20561-22081
YFR047C	x	-	-	x	7358;c267 16900-17787
YFR048W	x	-	-	x	7351;c267 13960-15939 reverse complement
YFR049W	x	-	-	-	7348;c267 13202-13573 reverse complement
YFR050C	x	-	-	x	7345;c267 12234-13034
YFR051C	-	-	-	x	7337;c267 10141-11937
YFR052W	x	-	-	x	7335;c267 8773-9597 reverse complement
YFR053C	x	-	x	x	7331;c267 7056-8513
YGL001C	x	-	x	x	7609;c269 54957-56006
YGL003C	-	-	x	-	7614;c269 57265-58965
YGL004C	x	-	x	x	7616;c269 59430-60683
YGL008C	x	-	-	x	7640;c269 68654-71413
YGL009C	x	-	x	x	7645;c269 72645-74984
YGL010W	x	-	-	-	7648;c269 75234-75755 reverse complement
YGL011C	x	-	-	x	7650;c269 76059-76817
YGL012W	x	-	-	x	7652;c269 77028-78449 reverse complement
YGL014W	-	-	-	x	-
YGL016W	x	x	x	x	7674;c270 3172-6417 reverse complement
YGL019W	x	-	-	x	7683;c270 9082-9918 reverse complement
YGL020C	x	-	-	x	7685;c270 10198-10905
YGL022W	x	-	-	x	7692;c270 13550-15706 reverse complement
YGL026C	x	-	x	x	7703;c270 19556-21679
YGL027C	-	-	x	-	7706;c270 21950-24451
YGL028C	-	-	-	x	7712;c270 25163-26767
YGL029W	x	-	-	-	7718;c271 700-1062 reverse complement
YGL031C	x	-	-	-	7724;c271 3206-3673
YGL035C	x	-	-	x	7733;c272 1190-2698
YGL036W	-	x	-	-	7738;c272 2911-5709 reverse complement
YGL037C	x	-	-	x	7743;c272 6347-6997
YGL038C	x	-	-	x	7746;c272 7480-8922
YGL039W	x	-	-	x	7748;c272 9539-10579 reverse complement
YGL040C	x	-	-	x	7756;c273 1808-2836
YGL043W	x	-	x	x	7762;c273 3965-4894 reverse complement
YGL048C	x	-	x	x	7776;c274 1732-2949
YGL049C	x	-	-	x	7779;c274 3431-6175
YGL054C	x	-	-	-	7788;c275 482-898
YGL055W	x	-	x	x	7790;c275 1628-3160 reverse complement
YGL056C	x	-	x	x	7794;c275 4174-5757
YGL058W	x	-	-	-	7801;c275 7324-7839 reverse complement
YGL059W	-	-	x	-	7804;c275 8137-9612 reverse complement
YGL061C	x	-	-	x	7811;c276 1328-2074
YGL062W	x	-	x	x	7812;c276 2320-5856 reverse complement
YGL064C	-	x	x	-	7828;c276 7841-9526
YGL065C	x	x	x	x	7837;c276 9788-11299
YGL067W	x	-	-	x	7845;c276 13933-15087 reverse complement
YGL068W	x	-	-	-	7846;c276 15524-16108 reverse complement
YGL075C	x	-	-	x	7868;c276 23085-24254
YGL076C	x	-	-	-	7873;c276 26120-26842
YGL077C	x	-	x	x	7877;c276 27236-28927
YGL078C	x	-	-	x	7883;c276 29316-30884
YGL080W	x	-	-	-	7889;c276 32148-32540 reverse complement
YGL082W	x	-	-	x	7892;c276 34207-35358 reverse complement
YGL083W	x	-	x	x	7894;c276 35716-38130 reverse complement
YGL084C	x	-	-	x	7896;c276 38896-40578
YGL092W	x	-	-	x	7916;c276 49380-53354 reverse complement
YGL093W	-	-	x	-	7921;c276 53625-56378 reverse complement
YGL094C	-	-	x	-	7926;c276 56790-60137
YGL095C	x	-	-	x	7931;c276 60596-62329
YGL097W	x	-	-	x	7942;c276 67378-68826 reverse complement
YGL098W	x	-	-	x	7949;c276 71788-72528 reverse complement
YGL099W	x	-	x	x	7950;c276 73323-75245 reverse complement
YGL100W	-	-	x	-	7953;c276 75596-76645 reverse complement
YGL101W	x	-	-	x	7955;c276 77032-77679 reverse complement
YGL104C	-	x	-	-	7961;c276 79684-81186
YGL105W	x	-	x	x	7966;c276 81305-82435 reverse complement
YGL107C	x	-	-	x	7973;c276 83556-85502
YGL110C	x	-	-	x	7977;c276 86426-88297
YGL111W	x	-	-	x	7982;c276 88451-89857 reverse complement
YGL112C	x	-	x	x	7986;c276 90104-91654
YGL115W	x	-	x	x	7996;c276 96846-97814 reverse complement
YGL116W	x	-	-	x	8000;c276 98203-100038 reverse complement
YGL119W	x	-	-	x	8007;c277 2491-3996 reverse complement
YGL120C	x	-	x	x	8010;c277 4497-6800
YGL122C	x	-	-	x	8017;c277 7936-9495
YGL125W	-	-	x	-	8034;c277 14099-15901 reverse complement
YGL126W	x	-	-	x	8037;c277 16313-17464 reverse complement
YGL127C	x	-	-	-	8043;c277 17679-18062
YGL129C	-	-	-	x	8047;c277 19315-20667
YGL130W	x	-	-	x	8050;c277 20851-22230 reverse complement
YGL133W	x	-	-	x	8055;c277 26866-30660 reverse complement
YGL135W	x	-	-	x	8073;c277 33106-33759 reverse complement
YGL139W	x	-	x	x	8088;c277 40246-42654 reverse complement
YGL140C	-	-	-	x	-
YGL141W	-	x	x	-	7310;c737 32657-35389
YGL142C	-	-	x	-	7304;c737 30564-32414 reverse complement
YGL144C	-	x	-	-	7298;c737 26728-28845 reverse complement
YGL145W	x	-	-	x	7296;c737 24459-26627
YGL147C	x	-	-	-	7290;c737 22052-22627 reverse complement
YGL148W	x	-	-	x	7286;c737 20701-21831
YGL150C	x	-	-	x	7277;c737 15433-19872 reverse complement
YGL151W	x	x	-	x	7275;c737 11855-15253
YGL153W	x	-	-	x	7272;c737 10589-11617
YGL156W	-	-	x	-	7262;c737 4750-8001
YGL157W	x	-	-	x	7260;c737 3337-4386
YGL160W	-	x	-	-	7253;c736 110-1825
YGL164C	x	-	-	x	7231;c735 70042-71376 reverse complement
YGL167C	x	-	x	x	7219;c735 65775-68627 reverse complement
YGL169W	x	-	-	x	7216;c735 64213-65493
YGL170C	-	-	x	-	7213;c735 62310-63551 reverse complement
YGL172W	x	-	-	x	7204;c735 58808-60217
YGL173C	x	-	-	x	7196;c735 53649-58232 reverse complement
YGL174W	x	-	-	x	7195;c735 52671-53471
YGL175C	-	-	x	-	7192;c735 51408-52445 reverse complement
YGL178W	x	-	-	-	7184;c735 46244-48721
YGL181W	x	-	-	x	7167;c735 36016-37206
YGL185C	-	-	x	-	7159;c735 31242-32381 reverse complement
YGL189C	x	-	-	-	7147;c735 25913-26272 reverse complement
YGL190C	x	-	x	x	7144;c735 23548-25128 reverse complement
YGL194C	x	-	-	x	7133;c735 18120-19478 reverse complement
YGL195W	x	-	x	x	7114;c735 9300-17318
YGL200C	x	-	-	x	7098;c735 530-1141 reverse complement
YGL201C	x	-	-	x	7091;c734 2721-5789 reverse complement
YGL202W	x	-	x	x	7089;c734 981-2483
YGL203C	-	-	-	x	-
YGL206C	x	-	x	x	7043;c996 28048-33009 reverse complement
YGL207W	x	-	x	x	7039;c996 24489-27596
YGL208W	-	-	x	-	7032;c996 22860-24107
YGL210W	x	-	-	x	7023;c996 19218-19886
YGL212W	x	-	-	x	7018;c996 16886-17815
YGL213C	x	-	x	x	7014;c996 15491-16684 reverse complement
YGL216W	x	-	x	x	7006;c996 10214-12631
YGL219C	-	-	x	-	7000;c996 8206-9585 reverse complement
YGL221C	x	-	-	x	6998;c996 6804-7670 reverse complement
YGL222C	x	-	-	-	6996;c996 6048-6575 reverse complement
YGL223C	x	-	-	x	6993;c996 4518-5768 reverse complement
YGL225W	x	-	x	x	6989;c996 2333-3346
YGL227W	-	x	-	-	6979;c349 58813-61668
YGL229C	x	x	-	x	6971;c349 53681-56143 reverse complement
YGL231C	x	-	-	-	6967;c349 52232-52804 reverse complement
YGL233W	x	x	x	x	6959;c349 48329-51061
YGL234W	x	-	x	x	6953;c349 45683-48091
YGL236C	-	-	x	-	6946;c349 42990-44999 reverse complement
YGL238W	x	-	-	x	6938;c349 38785-41667
YGL241W	-	-	x	-	6932;c349 34678-37692
YGL244W	-	-	-	x	-
YGL245W	x	-	-	x	6920;c349 28231-30357
YGL246C	x	-	x	x	6914;c349 26821-27984 reverse complement
YGL249W	-	x	-	-	6907;c349 22251-24365
YGL252C	-	-	-	x	6894;c349 14847-16736 reverse complement
YGL253W	x	-	x	x	6889;c349 13062-14522
YGR002C	x	-	-	x	7603;c269 51596-53020
YGR003W	-	-	x	-	7599;c269 49137-51371 reverse complement
YGR005C	-	-	x	-	7594;c269 45683-46885
YGR007W	x	-	x	x	7590;c269 43603-44574 reverse complement
YGR008C	x	-	-	-	7589;c269 43172-43426
YGR010W	-	-	x	-	7582;c269 38840-40027 reverse complement
YGR012W	x	-	x	x	7579;c269 37269-38450 reverse complement
YGR013W	-	-	x	-	7574;c269 35190-37052 reverse complement
YGR014W	-	-	-	x	7565;c269 31103-34672 reverse complement
YGR017W	x	-	-	x	7555;c269 27315-28187 reverse complement
YGR019W	x	-	x	x	7552;c269 25349-26764 reverse complement
YGR020C	x	-	-	-	7551;c269 24693-25049
YGR021W	x	-	-	x	7549;c269 23498-24385 reverse complement
YGR024C	x	-	-	x	8351;c519 2184-2900
YGR026W	x	-	-	x	8348;c519 968-1804 reverse complement
YGR027C	x	-	x	-	8347;c519 308-634
YGR028W	x	-	x	x	8342;c518 2327-3415
YGR030C	x	-	-	-	8356;c519 4832-5308 reverse complement
YGR031W	x	-	-	x	8360;c519 5597-6622
YGR032W	-	-	x	-	8367;c519 7415-13102
YGR036C	x	-	-	x	8385;c520 3445-4164 reverse complement
YGR037C	x	-	x	-	8388;c520 5034-5297 reverse complement
YGR038W	x	-	-	x	8393;c520 5973-6641
YGR041W	-	-	x	-	8404;c521 4725-6368
YGR046W	-	-	x	-	8417;c521 12424-13581
YGR048W	x	-	x	x	8420;c521 17360-18445
YGR054W	-	-	x	-	8433;c521 24223-26151
YGR055W	-	-	-	x	-
YGR060W	x	-	x	x	8460;c521 38005-38934
YGR061C	-	-	-	x	-
YGR063C	x	-	-	-	8472;c522 2807-3115 reverse complement
YGR065C	-	-	-	x	8474;c522 3373-5181 reverse complement
YGR072W	x	-	-	x	8500;c524 6496-7659
YGR074W	x	-	-	-	8505;c524 7866-8306
YGR075C	x	-	-	x	8508;c524 8301-9017 reverse complement
YGR076C	x	-	-	-	8510;c524 9234-9707 reverse complement
YGR078C	x	-	-	-	8514;c524 11890-12489 reverse complement
YGR080W	x	-	-	x	8522;c524 14121-15116
YGR081C	x	-	-	x	8523;c524 15260-15892 reverse complement
YGR082W	x	-	-	-	8526;c524 16162-16713
YGR083C	x	-	x	x	8528;c524 16961-18916 reverse complement
YGR084C	-	-	-	x	8533;c524 19211-20149 reverse complement
YGR085C	x	-	-	-	8536;c524 20469-20993 reverse complement
YGR086C	x	-	-	x	8542;c524 21860-22867 reverse complement
YGR088W	-	-	x	-	8547;c524 24799-26487
YGR090W	x	-	-	x	8559;c525 989-4705
YGR092W	x	-	-	x	8572;c526 636-2357
YGR094W	x	-	x	x	8577;c527 2028-5342
YGR095C	x	-	-	x	8586;c527 5517-6188 reverse complement
YGR096W	-	-	x	-	8590;c527 6460-7404
YGR097W	-	x	-	-	8595;c527 8523-11963
YGR098C	-	x	-	-	8597;c527 12358-17247 reverse complement
YGR100W	-	-	x	-	8608;c527 20032-22884
YGR103W	-	-	-	x	8616;c527 25201-26910
YGR105W	x	-	-	-	8622;c528 1444-1677
YGR106C	x	-	-	x	8624;c528 1835-2614 reverse complement
YGR110W	-	-	x	-	8636;c530 5810-7147
YGR111W	x	-	x	x	8638;c530 7712-8914
YGR113W	-	-	x	-	8648;c530 10790-11821
YGR116W	x	-	x	x	8650;c530 12307-16662
YGR117C	x	-	-	x	8657;c530 16943-18379 reverse complement
YGR119C	x	-	-	x	8663;c530 19924-21573 reverse complement
YGR120C	x	-	-	x	8669;c530 21941-22729 reverse complement
YGR123C	-	-	-	x	-
YGR124W	x	-	x	x	8699;c536 1201-2919
YGR125W	-	-	-	x	-
YGR128C	x	-	-	x	8715;c537 3589-5706 reverse complement
YGR130C	-	-	-	x	-
YGR132C	x	-	-	x	8733;c538 1914-2777 reverse complement
YGR134W	-	x	-	-	8739;c539 380-3754
YGR135W	x	-	-	x	8748;c539 4009-4785
YGR136W	x	-	-	x	8749;c539 5046-5771
YGR138C	x	-	x	x	8756;c539 6406-8250 reverse complement
YGR144W	-	-	x	-	8792;c541 7336-8316
YGR145W	-	-	x	-	8795;c541 8676-10799
YGR147C	x	-	-	x	8805;c541 12813-13679 reverse complement
YGR148C	x	-	-	-	8807;c541 14060-14527 reverse complement
YGR152C	x	-	-	x	8818;c542 584-1399 reverse complement
YGR155W	x	-	x	x	8827;c542 4391-5914
YGR156W	x	-	-	x	8829;c542 6373-7647
YGR157W	x	-	x	x	8833;c542 8249-10858
YGR158C	x	-	-	x	8837;c542 11044-11805 reverse complement
YGR159C	-	-	-	x	8840;c542 12196-13383 reverse complement
YGR161C	-	-	x	-	8845;c542 14316-15107 reverse complement
YGR162W	-	-	-	x	-
YGR163W	x	-	x	x	8864;c543 2991-4016
YGR165W	x	-	-	x	8866;c543 4534-5571
YGR166W	-	x	-	-	8868;c543 5977-7644
YGR167W	x	-	-	x	8871;c543 7904-8611
YGR169C	-	-	x	-	8875;c543 10153-11367 reverse complement
YGR170W	-	x	-	-	8880;c544 1096-4521
YGR171C	-	x	-	-	8889;c544 4796-6502 reverse complement
YGR173W	-	-	-	x	8893;c544 7811-8359
YGR175C	-	-	-	x	-
YGR177C	x	-	x	x	8900;c545 3690-5297 reverse complement
YGR178C	x	-	-	x	8904;c545 5815-7980 reverse complement
YGR180C	x	-	x	x	8913;c545 10088-11125 reverse complement
YGR185C	x	-	x	x	8934;c547 1665-2849 reverse complement
YGR186W	x	-	-	x	8937;c547 3106-5310
YGR187C	-	-	-	x	-
YGR189C	x	-	-	x	9427;c654 1032-2543
YGR191W	x	-	x	x	9418;c655 1714-3525 reverse complement
YGR192C	x	-	x	x	9415;c655 135-1133
YGR195W	x	-	-	x	9404;c656 11354-12094 reverse complement
YGR198W	-	-	x	-	9387;c656 3781-6234 reverse complement
YGR199W	-	x	-	-	9385;c656 1245-3461 reverse complement
YGR200C	-	-	-	x	-
YGR202C	x	-	-	x	9372;c993 10725-12014
YGR203W	x	-	-	-	9371;c993 9847-10293 reverse complement
YGR204W	x	-	-	x	9360;c993 6737-9577 reverse complement
YGR205W	x	-	-	x	9359;c993 5460-6332 reverse complement
YGR206W	x	-	-	-	9357;c993 4844-5149 reverse complement
YGR207C	x	-	-	x	9355;c993 3957-4742
YGR208W	x	-	-	x	9351;c993 2782-3711 reverse complement
YGR209C	x	-	-	-	9348;c993 2362-2676
YGR210C	x	-	x	x	9343;c993 844-2079
YGR211W	-	-	-	x	-
YGR213C	-	-	x	-	9329;c992 5246-6199
YGR215W	x	-	-	-	9320;c992 2187-2519 reverse complement
YGR216C	-	x	-	-	9318;c992 242-2071
YGR218W	x	-	x	x	9304;c989 7456-10710 reverse complement
YGR220C	x	-	-	x	9302;c989 6381-7190
YGR229C	-	-	-	x	-
YGR231C	x	-	x	x	9262;c796 9698-10630
YGR232W	x	-	-	x	9258;c796 8546-9232 reverse complement
YGR233C	x	-	-	x	9253;c796 5005-8511
YGR234W	x	-	-	x	9249;c796 2168-3367 reverse complement
YGR235C	x	-	-	x	9247;c796 1217-1918
YGR237C	-	-	x	-	9240;c795 8910-11267
YGR238C	-	x	-	-	9238;c795 5849-8533
YGR240C	x	-	x	x	9225;c795 800-3763
YGR241C	x	-	-	x	9221;c794 4208-5905
YGR243W	x	-	-	-	9217;c794 2986-3426 reverse complement
YGR244C	x	-	x	x	9214;c794 1459-2742
YGR246C	-	-	x	-	9199;c793 4-1794
YGR250C	x	-	-	x	9187;c792 413-2761
YGR251W	x	-	-	-	9182;c791 50913-51512 reverse complement
YGR252W	-	-	x	-	9178;c791 48967-50286 reverse complement
YGR253C	x	-	-	x	9176;c791 48012-48794
YGR254W	x	-	x	x	9167;c791 44997-46310 reverse complement
YGR255C	-	-	x	-	9163;c791 43283-44722
YGR257C	-	-	x	-	9157;c791 40437-41537
YGR260W	x	-	x	x	9133;c791 33670-35274 reverse complement
YGR261C	x	-	-	x	9130;c791 31003-33444
YGR262C	x	-	-	x	9129;c791 30007-30792
YGR264C	x	-	x	x	9121;c791 25924-28179
YGR266W	x	-	-	x	9118;c791 23012-25129 reverse complement
YGR267C	x	-	-	x	9117;c791 22025-22756
YGR271W	-	-	x	-	9102;c791 10045-15948 reverse complement
YGR274C	-	x	-	-	9087;c791 4674-7871
YGR275W	x	-	-	-	9084;c791 4020-4493 reverse complement
YGR279C	x	-	-	x	9070;c790 17564-18730
YGR280C	-	-	-	x	9066;c790 15823-16623
YGR281W	x	-	-	x	9057;c790 10322-14755 reverse complement
YGR282C	-	-	x	-	9054;c790 8880-9821
YGR284C	x	-	x	x	9048;c790 6003-6935
YGR285C	x	-	x	x	9043;c790 4437-5738
YGR295C	-	-	-	x	-
YHL002W	x	-	-	x	9608;c320 11775-13118
YHL003C	x	-	x	x	9604;c320 9795-11030 reverse complement
YHL004W	x	-	-	x	9603;c320 8363-9550
YHL007C	x	-	-	x	9595;c320 4347-7166 reverse complement
YHL008C	-	-	-	x	9592;c320 1697-3538 reverse complement
YHL009C	x	-	-	x	9588;c321 14510-15505 reverse complement
YHL011C	x	-	x	x	9583;c321 11106-12068 reverse complement
YHL013C	x	-	-	x	9579;c321 7997-8926 reverse complement
YHL016C	-	-	x	-	9570;c321 2528-4735 reverse complement
YHL017W	x	-	-	x	9564;c321 756-2375
YHL020C	x	-	-	x	9552;c322 46857-48065 reverse complement
YHL021C	x	-	-	x	9548;c322 45033-46418 reverse complement
YHL022C	-	-	x	-	9546;c322 43550-44746 reverse complement
YHL029C	x	-	-	x	9504;c322 26620-28683 reverse complement
YHL030W	x	-	-	x	9496;c322 20792-26401
YHL033C	x	-	-	x	9483;c322 15965-16735 reverse complement
YHL034C	x	-	-	x	9478;c322 13905-14789 reverse complement
YHL039W	x	-	-	x	9460;c322 2535-4292
YHL048W	-	-	-	x	-
YHR001W	-	-	x	-	9613;c320 15129-16442
YHR002W	-	-	x	-	9616;c320 17935-19008
YHR003C	x	-	x	x	9618;c320 19156-20445 reverse complement
YHR004C	-	-	x	-	9622;c320 20853-22193 reverse complement
YHR005C	x	-	-	x	9624;c320 22598-24016 reverse complement
YHR007C	x	-	x	x	9639;c319 3881-5473 reverse complement
YHR008C	x	-	-	x	9647;c319 6615-7316 reverse complement
YHR009C	x	-	-	x	9652;c319 7806-9377 reverse complement
YHR011W	-	-	x	-	9656;c319 11466-12806
YHR013C	x	-	-	x	9660;c319 14428-15144 reverse complement
YHR017W	-	-	x	-	9674;c318 5352-6509
YHR018C	x	-	x	x	9676;c318 6678-8069 reverse complement
YHR019C	-	-	x	-	9680;c318 8521-10185 reverse complement
YHR024C	x	-	-	x	9712;c317 3437-4885 reverse complement
YHR025W	x	-	x	x	9715;c317 5127-6200
YHR026W	x	-	-	x	9717;c317 6532-7173
YHR027C	x	-	x	x	9719;c317 7430-10411 reverse complement
YHR030C	x	-	-	x	9731;c317 14528-15964 reverse complement
YHR033W	-	-	x	-	9750;c317 21194-22465
YHR037W	x	-	x	x	9770;c317 27629-29356
YHR039C	x	-	-	x	9775;c317 30524-32458 reverse complement
YHR042W	x	-	x	x	9784;c317 36167-38242
YHR043C	x	-	-	x	9789;c317 38400-39140 reverse complement
YHR045W	x	-	x	x	9793;c317 41132-42814
YHR046C	x	-	-	x	9798;c317 42967-43854 reverse complement
YHR047C	-	-	-	x	9801;c316 1-2277 reverse complement
YHR048W	-	-	x	-	9808;c315 134-1678
YHR049W	x	-	-	x	9811;c315 1993-2724
YHR050W	-	-	x	-	9814;c315 3196-4845
YHR051W	x	-	-	-	9817;c315 5253-5699
YHR052W	x	-	-	x	9819;c315 6406-7575
YHR058C	x	-	-	x	9832;c315 12596-13483 reverse complement
YHR059W	x	-	-	-	9834;c315 13706-14095
YHR061C	x	-	-	x	9837;c315 15103-16056 reverse complement
YHR062C	x	-	-	x	9839;c315 16454-17335 reverse complement
YHR063C	x	-	x	x	9842;c315 17630-18769 reverse complement
YHR064C	x	-	x	x	9845;c315 19138-20754 reverse complement
YHR065C	-	-	x	-	9850;c315 21141-22646 reverse complement
YHR066W	x	-	-	x	9852;c315 22932-24299
YHR068W	-	-	-	x	9856;c315 25753-26913
YHR069C	x	-	-	x	9864;c314 322-1404 reverse complement
YHR070W	x	x	x	x	9867;c314 1623-3122
YHR072W	x	-	x	x	9879;c314 5866-8061
YHR073W	x	-	-	x	9885;c314 9370-12369
YHR074W	-	-	x	-	9892;c314 12980-15124
YHR076W	-	-	x	-	9897;c314 18205-19329
YHR080C	-	x	-	-	9921;c313 6886-10965 reverse complement
YHR082C	x	-	-	x	9933;c313 12622-15738 reverse complement
YHR083W	x	-	x	x	9946;c313 16799-17788
YHR084W	x	-	-	x	9948;c313 18352-20415
YHR085W	x	-	x	x	9956;c313 20931-21935
YHR086W	x	-	-	x	9957;c313 22318-23892
YHR087W	x	-	-	-	9961;c313 24956-25291
YHR089C	-	-	-	x	-
YHR091C	-	-	x	-	9970;c312 93-2024 reverse complement
YHR096C	-	-	x	-	9989;c310 2289-4067 reverse complement
YHR098C	-	-	-	x	-
YHR103W	x	-	-	x	10032;c666 2103-4670
YHR104W	x	-	-	x	10040;c666 5089-6072
YHR107C	x	-	x	x	10049;c666 8469-9692 reverse complement
YHR108W	x	-	x	x	10053;c666 9960-11717
YHR110W	x	-	-	x	10058;c666 13950-14588
YHR111W	x	-	-	x	10059;c666 14737-16059
YHR114W	x	-	x	x	10067;c666 19741-21642
YHR115C	-	-	x	-	10071;c666 21760-23010 reverse complement
YHR117W	x	-	-	x	10079;c666 23973-25880
YHR119W	x	-	-	x	10084;c666 27650-30895
YHR120W	-	x	x	-	10087;c666 31181-34060
YHR122W	x	-	-	x	10093;c666 35245-35940
YHR127W	-	-	-	x	10107;c665 1829-2575
YHR133C	x	-	-	x	10131;c665 12359-13234 reverse complement
YHR135C	x	-	-	x	10135;c665 14331-15959 reverse complement
YHR137W	x	-	x	x	10144;c665 17369-18910
YHR142W	x	-	-	x	10158;c665 25125-26075
YHR144C	-	-	x	-	10163;c665 29405-30343 reverse complement
YHR146W	-	-	-	x	10169;c664 566-1366
YHR147C	x	-	-	x	10172;c663 256-900 reverse complement
YHR149C	x	-	-	x	10176;c663 2101-4290 reverse complement
YHR154W	-	x	-	-	10191;c663 10640-13867
YHR155W	-	x	x	-	10198;c663 14906-18592
YHR158C	x	-	-	x	10209;c663 21531-25037 reverse complement
YHR162W	x	-	-	-	10224;c663 30898-31287
YHR163W	x	-	-	x	10226;c663 31580-32332
YHR164C	-	x	-	-	10229;c663 32462-37039 reverse complement
YHR165C	-	x	-	-	10238;c663 37550-44800 reverse complement
YHR166C	-	x	-	-	10246;c663 45057-46937 reverse complement
YHR169W	x	-	-	x	10259;c663 50071-51384
YHR170W	x	-	x	x	10262;c663 51758-53314
YHR172W	x	x	x	x	10268;c663 56289-58760
YHR174W	x	-	x	x	10272;c663 59268-60581
YHR179W	x	-	x	x	10294;c663 70212-71414
YHR183W	-	-	-	x	-
YHR186C	-	x	-	-	10319;c662 4861-9531 reverse complement
YHR187W	-	-	-	x	10324;c662 9789-10781
YHR190W	x	-	x	x	10334;c662 13714-15048
YHR192W	x	-	-	x	10337;c662 15688-16515
YHR193C	x	-	-	-	10340;c662 16562-17086 reverse complement
YHR194W	-	-	x	-	10344;c662 17510-19249
YHR196W	x	-	-	x	10347;c662 20792-22516
YHR197W	x	-	-	x	10351;c662 22762-25050
YHR198C	-	-	x	-	10354;c662 25174-26139 reverse complement
YHR200W	x	-	-	x	10361;c662 27929-28726
YHR201C	x	-	x	x	10363;c662 28791-29984 reverse complement
YHR202W	-	-	x	-	10366;c662 31074-32882
YHR205W	x	-	-	x	10379;c662 38023-40497
YHR207C	x	-	x	x	10391;c662 43608-45188 reverse complement
YHR208W	-	-	x	-	10394;c662 46140-47321
YHR210C	-	-	x	-	10399;c662 49466-50491 reverse complement
YHR215W	-	-	-	x	-
YHR216W	-	-	-	x	-
YIL001W	-	-	x	-	11149;c948 18778-20319
YIL002C	-	x	x	-	11145;c948 15426-18266 reverse complement
YIL005W	x	x	-	x	11130;c948 10530-12632
YIL006W	-	-	x	-	11126;c948 8923-10044
YIL008W	x	-	-	-	11123;c948 7399-7698
YIL009W	x	-	-	x	11119;c948 3652-5739
YIL014W	-	-	x	-	11111;c804 947-2839 reverse complement
YIL015W	x	-	-	x	11085;c607 21031-22812
YIL016W	x	-	-	-	11083;c607 20151-20627
YIL020C	x	-	-	x	11067;c607 12747-13532 reverse complement
YIL021W	x	-	x	x	11063;c607 11625-12581
YIL022W	x	-	x	x	11058;c607 9910-11205
YIL026C	x	x	-	x	11047;c607 3159-6623 reverse complement
YIL027C	x	-	-	-	11046;c607 2370-2795 reverse complement
YIL030C	-	-	-	x	-
YIL033C	x	-	-	x	11020;c610 79302-80552 reverse complement
YIL034C	x	-	-	x	11016;c610 78111-78974 reverse complement
YIL035C	x	-	x	x	11015;c610 76671-77789 reverse complement
YIL037C	-	x	x	-	11005;c610 71902-73872 reverse complement
YIL038C	x	-	-	x	11001;c610 69011-71527 reverse complement
YIL039W	x	-	x	x	10998;c610 67277-68698
YIL040W	x	-	-	-	10995;c610 66571-66987
YIL041W	x	-	x	x	10993;c610 65393-66373
YIL043C	x	-	-	x	10988;c610 62941-63795 reverse complement
YIL044C	x	-	-	x	10985;c610 61809-62705 reverse complement
YIL045W	-	x	x	-	10980;c610 60052-61668
YIL047C	x	-	x	x	10961;c610 54057-56765 reverse complement
YIL048W	x	-	-	x	10953;c610 50384-53830
YIL051C	x	-	-	-	10945;c610 46805-47242 reverse complement
YIL053W	-	-	-	x	10938;c610 44068-44883
YIL062C	x	-	-	-	10909;c610 33673-34137 reverse complement
YIL065C	x	-	-	-	10899;c610 30985-31452 reverse complement
YIL066C	-	-	x	-	10889;c610 27773-30382 reverse complement
YIL067C	-	-	x	-	10882;c610 25406-27442 reverse complement
YIL068C	x	x	-	x	10878;c610 22733-25147 reverse complement
YIL070C	x	-	-	x	10873;c610 19995-20795 reverse complement
YIL071C	-	-	x	-	10869;c610 18396-19730 reverse complement
YIL074C	x	-	x	x	10859;c610 10778-12187 reverse complement
YIL075C	x	-	-	x	10853;c610 7527-10379 reverse complement
YIL076W	x	-	-	x	10851;c610 6375-7265
YIL078W	x	-	x	x	10846;c610 2142-4346
YIL083C	x	-	x	x	10838;c611 6683-7780 reverse complement
YIL084C	x	-	-	x	10835;c611 5437-6420 reverse complement
YIL088C	x	-	x	x	10826;c611 1105-2577 reverse complement
YIL090W	x	-	x	x	10820;c612 14389-15864
YIL091C	x	-	-	x	10816;c612 11818-13992 reverse complement
YIL093C	x	-	-	x	10807;c612 8759-9553 reverse complement
YIL094C	x	-	x	x	10803;c612 7306-8421 reverse complement
YIL095W	x	-	-	x	10800;c612 4641-7067
YIL103W	x	-	-	x	10656;c390 2350-3636 reverse complement
YIL104C	x	-	-	x	10658;c390 3878-5419
YIL105C	x	-	-	x	10661;c390 5737-7782
YIL112W	-	x	-	-	10690;c390 20530-23787 reverse complement
YIL115C	x	-	-	x	10702;c390 26632-31020
YIL116W	x	-	-	x	10709;c390 31234-32400 reverse complement
YIL117C	x	-	-	x	10714;c390 33727-34677
YIL121W	-	-	-	x	-
YIL122W	-	-	x	-	10741;c390 43577-44632 reverse complement
YIL124W	x	-	-	x	10748;c390 48066-48959 reverse complement
YIL125W	x	-	x	x	10749;c390 49434-52478 reverse complement
YIL126W	-	-	-	x	10758;c390 53097-56951 reverse complement
YIL127C	x	-	-	x	10762;c390 57536-58156
YIL128W	x	-	-	x	10764;c390 58245-61340 reverse complement
YIL130W	-	-	-	x	-
YIL135C	x	-	-	x	10468;c636 6722-8029
YIL137C	-	-	-	x	-
YIL140W	x	-	-	x	10486;c635 1500-3965 reverse complement
YIL143C	x	-	-	x	10495;c635 6308-8839
YIL144W	x	-	-	x	10502;c635 9193-11271 reverse complement
YIL145C	x	-	-	x	10504;c635 12077-13006
YIL149C	x	-	-	x	10522;c635 21324-26372
YIL151C	-	-	x	-	10529;c635 28713-32069
YIL153W	-	-	-	x	10537;c635 33046-34407 reverse complement
YIL154C	x	-	-	x	10546;c635 34394-35428
YIL158W	x	-	-	x	10561;c635 42469-43083 reverse complement
YIL159W	-	x	-	-	10564;c635 43333-47460 reverse complement
YIL160C	-	-	x	-	10567;c635 47840-49093
YIL161W	-	-	-	x	10568;c635 49142-49915 reverse complement
YIR003W	x	-	-	x	11167;c948 25656-27686
YIR004W	x	-	x	x	11173;c948 27985-29283
YIR006C	-	-	-	x	-
YIR007W	-	x	-	-	11188;c942 1435-3732
YIR008C	-	-	x	-	11197;c942 3809-5038 reverse complement
YIR010W	x	-	-	x	11202;c942 6145-7842
YIR012W	x	-	-	x	11211;c942 9140-10432
YIR021W	-	-	x	-	11255;c944 4193-5284
YIR026C	x	-	x	x	11267;c944 11702-12796 reverse complement
YIR027C	-	-	x	-	11270;c944 13094-14476 reverse complement
YIR029W	-	-	x	-	11279;c944 17658-18689
YIR034C	-	-	-	x	11297;c944 26536-27729 reverse complement
YIR037W	x	-	-	-	11306;c944 30050-30541
YJL002C	x	-	x	x	12176;c333 9700-11130 reverse complement
YJL004C	x	-	-	x	12173;c333 8047-8658 reverse complement
YJL005W	x	-	-	x	12160;c333 1587-7688
YJL006C	x	-	x	x	12156;c334 25843-26814 reverse complement
YJL008C	-	-	x	-	12151;c334 23072-24778 reverse complement
YJL010C	x	-	x	x	12147;c334 20659-22659 reverse complement
YJL011C	x	-	-	-	12143;c334 18137-18622 reverse complement
YJL026W	x	-	x	x	12109;c335 10611-11810
YJL029C	x	-	-	x	12100;c335 6509-8977 reverse complement
YJL033W	-	-	-	x	-
YJL034W	-	-	-	x	-
YJL036W	x	-	x	x	12085;c336 5484-6755
YJL039C	x	x	x	x	12037;c338 1187-6238
YJL042W	x	-	-	x	12049;c338 9620-13822 reverse complement
YJL044C	x	-	-	x	12064;c337 1443-2810
YJL046W	-	-	x	-	12033;c340 20113-21342
YJL050W	x	-	-	x	12016;c340 10179-13382
YJL052W	x	-	x	x	12006;c340 5959-6957
YJL053W	x	-	x	x	12002;c340 3747-4886
YJL054W	x	-	-	x	11999;c340 2107-3549
YJL055W	x	-	-	x	11995;c340 1194-1934
YJL058C	-	x	-	-	11980;c342 11277-12908 reverse complement
YJL059W	-	-	x	-	11977;c342 10000-11226
YJL061W	x	-	x	x	11973;c342 5253-7394
YJL062W	x	-	-	x	11968;c342 2518-5013
YJL063C	x	-	-	x	11961;c342 984-1700 reverse complement
YJL065C	x	-	-	-	11958;c342 282-785 reverse complement
YJL069C	-	-	-	x	-
YJL074C	-	-	-	x	-
YJL076W	x	-	-	x	11924;c346 3036-6683
YJL078C	-	-	-	x	-
YJL079C	-	-	-	x	-
YJL080C	-	-	-	x	11901;c907 21503-24493 reverse complement
YJL081C	-	-	x	-	11900;c907 19749-21218 reverse complement
YJL082W	x	-	x	x	11894;c907 17137-19332
YJL084C	-	-	-	x	-
YJL085W	x	-	-	x	11876;c907 8837-10708
YJL087C	x	x	-	x	11872;c907 6013-8496 reverse complement
YJL091C	x	-	x	x	11859;c906 6473-7945 reverse complement
YJL096W	x	-	-	-	11838;c904 532-1017
YJL097W	-	-	-	x	-
YJL098W	x	-	-	x	11830;c903 12759-15935
YJL099W	-	-	x	-	11826;c903 10094-12334
YJL100W	-	-	x	-	11822;c903 7959-9782
YJL104W	x	-	-	-	11799;c902 18657-19106
YJL109C	x	-	x	x	11774;c902 3346-8655 reverse complement
YJL112W	-	-	-	x	-
YJL115W	x	-	-	x	11754;c830 36510-37358
YJL117W	x	-	-	x	11746;c830 32783-33718
YJL121C	x	-	-	x	11736;c830 30621-31337 reverse complement
YJL122W	x	-	-	-	11734;c830 29964-30491
YJL123C	x	-	-	x	11729;c830 28238-29683 reverse complement
YJL124C	x	-	-	-	11728;c830 27351-27869 reverse complement
YJL125C	x	-	-	x	11726;c830 25742-26905 reverse complement
YJL128C	x	-	-	x	11711;c830 18293-20317 reverse complement
YJL130C	-	-	-	x	-
YJL132W	-	-	x	-	11673;c830 2148-4400
YJL133W	-	-	x	-	11670;c830 857-1801
YJL138C	x	-	x	x	11658;c831 16713-17900 reverse complement
YJL139C	-	-	x	-	11656;c831 14923-16209 reverse complement
YJL140W	x	-	-	x	11654;c831 14176-14841
YJL143W	x	-	-	-	11645;c831 10348-10824
YJL145W	x	-	-	x	11639;c831 8399-9283
YJL146W	x	-	-	x	11637;c831 6561-7955
YJL148W	x	-	-	x	11629;c831 3709-4416
YJL154C	x	-	-	x	11612;c832 32426-35260 reverse complement
YJL164C	x	-	x	x	11574;c832 11471-12664 reverse complement
YJL166W	x	-	-	-	11568;c832 7956-8240
YJL167W	-	-	x	-	11566;c832 6527-7585
YJL168C	x	-	-	x	11561;c832 3788-5935 reverse complement
YJL171C	x	-	x	x	11555;c832 1205-2395 reverse complement
YJL173C	x	-	-	-	11547;c833 1429-1797 reverse complement
YJL176C	x	-	-	x	11539;c834 32347-34755 reverse complement
YJL178C	x	-	-	x	11533;c834 29560-30375 reverse complement
YJL179W	x	-	-	-	11532;c834 29064-29393
YJL180C	-	-	x	-	11530;c834 27859-28836 reverse complement
YJL183W	x	-	-	x	11526;c834 24362-25630
YJL186W	x	-	-	x	11513;c834 20441-22201
YJL190C	x	-	-	-	11505;c834 15159-15551 reverse complement
YJL192C	x	-	-	x	11500;c834 12966-13667 reverse complement
YJL193W	-	-	x	-	11498;c834 11614-12822
YJL196C	x	-	x	x	11491;c834 8076-9008 reverse complement
YJL197W	x	x	-	x	11485;c834 4046-7789
YJL198W	x	-	-	x	11480;c834 1087-3729
YJL200C	x	-	x	x	11468;c835 9532-11901 reverse complement
YJL201W	x	-	-	x	11463;c835 7477-9273
YJL204C	-	x	-	-	11460;c835 3746-6262 reverse complement
YJL206C	-	x	-	-	11453;c835 773-3091 reverse complement
YJL207C	-	-	-	x	-
YJL212C	x	-	x	x	11422;c836 5490-7889 reverse complement
YJR001W	-	-	x	-	12186;c333 13097-14905
YJR003C	x	-	-	x	12195;c333 17276-18886 reverse complement
YJR005W	-	-	-	x	-
YJR007W	-	-	-	x	12209;c331 2305-3189
YJR009C	x	-	x	x	12214;c330 1492-2490 reverse complement
YJR010W	x	-	x	x	12217;c330 4020-5555
YJR013W	x	-	-	x	12226;c330 8094-9308
YJR014W	x	-	-	-	12227;c330 9507-10106
YJR015W	x	-	-	x	12232;c330 10385-11917
YJR016C	x	-	x	x	12237;c330 12101-13858 reverse complement
YJR017C	x	-	-	-	12244;c330 14182-14694 reverse complement
YJR031C	-	-	-	x	-
YJR032W	x	-	-	x	12281;c330 27162-28346
YJR033C	-	-	-	x	-
YJR041C	-	-	-	x	-
YJR042W	-	-	-	x	12320;c327 6079-8043
YJR044C	x	-	-	-	12334;c326 3262-3690 reverse complement
YJR047C	x	-	-	-	12374;c746 2738-3211 reverse complement
YJR048W	x	-	-	-	12382;c746 4174-4503
YJR049C	x	-	x	x	12383;c746 4715-6307 reverse complement
YJR052W	-	-	x	-	12396;c745 780-2477
YJR059W	x	-	-	x	12416;c744 4486-6939
YJR060W	x	-	-	x	12421;c744 7436-8476
YJR063W	x	-	-	-	12433;c744 13780-14157
YJR064W	-	-	x	-	12436;c744 14493-16181
YJR067C	x	-	-	-	12451;c743 6505-6927 reverse complement
YJR068W	x	-	-	x	12453;c743 7124-8185
YJR069C	x	-	-	-	12455;c743 8279-8872 reverse complement
YJR070C	x	-	x	x	12457;c743 9089-10066 reverse complement
YJR072C	x	-	-	x	12465;c743 10425-11600 reverse complement
YJR073C	x	-	-	x	12469;c743 11818-12438 reverse complement
YJR075W	x	-	x	x	12477;c743 13470-14660
YJR076C	x	-	x	x	12479;c743 14849-16096 reverse complement
YJR077C	x	-	x	x	12483;c743 16758-17693 reverse complement
YJR080C	x	-	-	x	12491;c742 1939-3123 reverse complement
YJR083C	x	-	x	x	12495;c742 4144-5073 reverse complement
YJR085C	x	-	-	-	12502;c742 6637-6954 reverse complement
YJR086W	x	-	-	-	12503;c742 7572-7895
YJR088C	x	-	-	x	12504;c742 7996-8874 reverse complement
YJR089W	-	x	-	-	12508;c742 9234-12101
YJR090C	-	-	x	-	12515;c742 12401-15856 reverse complement
YJR091C	x	-	-	x	12521;c742 16590-19841 reverse complement
YJR092W	x	-	-	x	12528;c742 20228-24523
YJR095W	-	-	x	-	12558;c742 31304-32272
YJR097W	x	-	-	-	12562;c742 33932-34450
YJR098C	-	x	-	-	12563;c742 34721-36670 reverse complement
YJR101W	x	-	-	x	12570;c741 715-1515
YJR103W	x	-	-	x	12578;c741 3252-4994
YJR104C	x	-	-	-	12582;c741 5086-5550 reverse complement
YJR105W	x	-	x	x	12585;c741 6132-7154
YJR106W	-	x	-	-	12590;c741 7404-9584
YJR109C	-	-	-	x	-
YJR112W	-	-	-	x	12614;c741 19760-20455
YJR113C	x	-	-	x	12619;c741 21058-21801 reverse complement
YJR116W	x	-	-	x	12626;c741 23653-24492
YJR117W	x	-	-	x	12629;c741 24788-26149
YJR118C	x	-	-	x	12633;c741 26264-26851 reverse complement
YJR119C	-	x	-	-	12634;c741 27059-29251 reverse complement
YJR121W	x	-	x	x	12641;c741 30362-31897
YJR122W	-	-	x	-	12646;c741 32527-34020
YJR131W	x	-	-	x	12679;c741 50260-51915
YJR132W	-	-	-	x	-
YJR137C	x	-	x	x	12701;c740 6420-10748 reverse complement
YJR138W	-	x	-	-	12708;c740 12045-16778
YJR139C	x	-	x	x	12715;c740 16898-17977 reverse complement
YJR140C	-	x	x	-	12716;c740 18205-23151 reverse complement
YJR143C	-	-	x	-	12733;c740 25781-28069 reverse complement
YJR147W	x	-	-	x	12748;c740 31605-32675
YJR148W	x	-	-	x	12752;c740 33134-34264
YJR152W	-	-	x	-	12774;c982 4362-5993
YKL004W	x	-	x	x	13663;c114 2180-3385
YKL007W	x	-	-	x	13654;c113 5385-6191
YKL008C	x	-	x	x	13647;c113 3390-4646 reverse complement
YKL009W	x	-	-	x	13645;c113 2312-3022
YKL010C	-	-	-	x	-
YKL013C	x	-	-	-	13629;c111 3165-3680 reverse complement
YKL014C	-	-	-	x	-
YKL016C	x	-	-	-	13609;c109 69310-69834 reverse complement
YKL017C	-	-	x	-	13604;c109 67051-69102 reverse complement
YKL018W	-	-	x	-	13603;c109 65958-66947
YKL021C	-	-	-	x	13588;c109 59203-60450 reverse complement
YKL023W	x	-	-	x	13582;c109 55635-56450
YKL024C	x	-	-	x	13579;c109 54435-55049 reverse complement
YKL025C	x	x	x	x	13575;c109 52181-54220 reverse complement
YKL027W	x	-	x	x	13568;c109 49484-50827
YKL028W	x	-	-	x	13563;c109 47704-49131
YKL029C	x	-	-	x	13558;c109 44655-46667 reverse complement
YKL032C	-	-	-	x	13553;c109 42140-43843 reverse complement
YKL033W	-	x	-	-	13548;c109 36664-39882
YKL034W	-	x	-	-	13538;c109 33171-35450
YKL035W	x	-	x	x	13531;c109 31239-32738
YKL039W	-	-	x	-	13519;c109 23997-25568
YKL040C	x	-	-	x	13518;c109 22452-23222 reverse complement
YKL041W	x	-	-	x	13515;c109 21525-22199
YKL042W	-	-	x	-	13511;c109 19857-20948
YKL045W	-	-	x	-	13502;c109 14854-16440
YKL046C	x	-	x	x	13500;c109 12620-13969 reverse complement
YKL047W	-	-	x	-	13498;c109 10808-12358
YKL049C	x	-	-	x	13495;c109 7448-8137 reverse complement
YKL051W	x	-	x	x	13488;c109 2604-3665
YKL052C	-	-	-	x	-
YKL054C	-	-	-	x	13472;c108 3-818 reverse complement
YKL058W	x	-	-	-	13456;c706 10088-10456
YKL059C	x	-	x	x	13452;c706 8059-9384 reverse complement
YKL060C	x	-	x	x	13447;c706 6336-7415 reverse complement
YKL061W	x	-	-	-	13444;c706 5660-6001
YKL063C	x	-	-	-	13434;c706 907-1395 reverse complement
YKL064W	-	-	-	x	-
YKL065C	x	-	-	x	13423;c705 7718-8341 reverse complement
YKL067W	x	-	-	-	13418;c705 6083-6544
YKL068W	-	-	-	x	13413;c705 1992-5006
YKL069W	x	-	-	-	13405;c704 3127-3669
YKL071W	x	-	-	x	13402;c704 1552-2322
YKL075C	-	-	x	-	13383;c702 130780-132132 reverse complement
YKL077W	x	-	x	x	13378;c702 129234-130412
YKL078W	-	-	x	-	13375;c702 126652-128859
YKL079W	-	-	-	x	13371;c702 124315-126378
YKL080W	x	-	x	x	13369;c702 122848-124026
YKL085W	x	-	-	x	13352;c702 117011-118015
YKL088W	x	-	-	x	13337;c702 113186-114904
YKL089W	x	-	x	x	13333;c702 111303-112952
YKL092C	x	x	x	x	13325;c702 104090-107404 reverse complement
YKL093W	-	-	x	-	13321;c702 102739-103758
YKL094W	-	-	-	x	13316;c702 101163-102245
YKL096W	x	-	-	x	13311;c702 99179-99895
YKL098W	-	-	x	-	13289;c702 94997-96070
YKL103C	x	-	-	x	13276;c702 84285-85838 reverse complement
YKL104C	-	-	x	-	13272;c702 81429-83582 reverse complement
YKL106W	x	-	-	x	13264;c702 75964-77319
YKL110C	x	-	-	x	13248;c702 67369-68310 reverse complement
YKL112W	x	-	-	x	13245;c702 64979-67183
YKL113C	x	-	-	x	13241;c702 63175-64323 reverse complement
YKL116C	x	-	x	x	13235;c702 59788-61344 reverse complement
YKL117W	-	-	-	x	13233;c702 58643-59437
YKL120W	x	-	x	x	13225;c702 54568-55542
YKL122C	x	-	-	-	13219;c702 50024-50533 reverse complement
YKL126W	x	-	x	x	13210;c702 43266-45308
YKL127W	x	-	-	x	13207;c702 41089-42801
YKL128C	-	-	-	x	13201;c702 38547-39497 reverse complement
YKL129C	x	-	-	x	13196;c702 34002-37805 reverse complement
YKL130C	x	-	-	x	13195;c702 32937-33677 reverse complement
YKL133C	-	-	x	-	13190;c702 29310-30701 reverse complement
YKL135C	x	-	-	x	13185;c702 24101-26281 reverse complement
YKL138C	x	-	-	-	13182;c702 22952-23347 reverse complement
YKL139W	x	-	-	x	13176;c702 20592-22229
YKL140W	-	-	x	-	13171;c702 18408-20054
YKL142W	x	-	-	x	13167;c702 16168-16827
YKL143W	x	-	x	x	13162;c702 14420-15811
YKL145W	x	-	-	x	13158;c702 11849-13255
YKL146W	x	-	-	x	13155;c702 9454-11496
YKL148C	-	-	x	-	13147;c702 6879-8801 reverse complement
YKL152C	x	-	-	x	13136;c702 1296-2039 reverse complement
YKL154W	x	-	-	x	13102;c278 635-1375 reverse complement
YKL155C	-	-	-	x	-
YKL160W	x	-	-	-	13113;c279 6282-6713 reverse complement
YKL164C	-	-	-	x	-
YKL165C	x	-	-	x	13043;c1015 504-3341
YKL166C	x	-	-	x	13053;c1015 5642-6835
YKL167C	x	-	-	-	13057;c1015 7348-7758
YKL170W	x	-	-	-	13062;c1015 10424-10840 reverse complement
YKL173W	x	-	-	x	13072;c1015 15948-18980 reverse complement
YKL179C	x	-	-	x	13097;c1015 28978-30993
YKL181W	x	-	x	x	13099;c1016 808-2091 reverse complement
YKL182W	-	-	-	x	13037;c1028 87396-91298
YKL183W	x	-	-	x	13033;c1028 85448-86365
YKL187C	-	x	-	-	13019;c1028 75887-78145 reverse complement
YKL189W	x	-	x	x	13012;c1028 71321-72520
YKL191W	x	-	x	x	13006;c1028 67086-68690
YKL192C	x	-	-	-	13004;c1028 66216-66593 reverse complement
YKL193C	x	-	-	x	13002;c1028 64923-65939 reverse complement
YKL195W	-	-	-	x	12998;c1028 61909-63129
YKL197C	x	x	x	x	12992;c1028 56674-59805 reverse complement
YKL201C	-	x	-	-	12975;c1028 49949-53377 reverse complement
YKL203C	-	x	-	-	12966;c1028 41985-49409 reverse complement
YKL204W	x	-	-	x	12962;c1028 39793-41697
YKL205W	x	x	-	x	12958;c1028 36128-39439
YKL206C	x	-	-	x	12956;c1028 35086-35889 reverse complement
YKL209C	x	x	-	x	12942;c1028 28219-32169 reverse complement
YKL210W	x	-	-	x	12938;c1028 24936-28013
YKL211C	x	-	x	x	12934;c1028 22508-23962 reverse complement
YKL212W	x	-	x	x	12931;c1028 20345-22216
YKL213C	x	-	-	x	12926;c1028 17754-19907 reverse complement
YKL215C	x	-	-	x	12917;c1028 12622-16479 reverse complement
YKL216W	x	-	-	x	12913;c1028 10970-11914
YKR001C	x	-	x	x	13677;c114 7125-9239 reverse complement
YKR002W	x	-	-	x	13681;c114 9750-11459
YKR003W	x	-	-	x	13685;c114 11925-13268
YKR006C	x	-	-	x	13694;c114 16979-17773 reverse complement
YKR007W	x	-	-	-	13697;c114 17987-18535
YKR008W	x	-	-	x	13699;c114 18708-20621
YKR014C	x	-	-	x	13719;c115 6583-7287 reverse complement
YKR017C	-	-	x	-	13727;c115 12790-14445 reverse complement
YKR018C	x	-	-	x	13733;c115 14810-16984 reverse complement
YKR023W	x	-	-	x	13752;c115 24588-26171
YKR024C	x	-	x	x	13755;c115 26301-28529 reverse complement
YKR025W	x	-	-	x	13758;c115 28919-29794
YKR026C	x	-	x	x	13759;c115 29922-30839 reverse complement
YKR027W	-	-	x	-	13763;c116 688-2985
YKR029C	-	x	-	-	13778;c117 428-2641 reverse complement
YKR031C	x	-	-	x	13788;c117 4169-9208 reverse complement
YKR037C	-	-	-	x	13806;c117 13695-14651 reverse complement
YKR038C	x	-	-	x	13808;c117 14803-15993 reverse complement
YKR039W	-	-	x	-	13816;c117 18571-20379
YKR043C	x	-	-	x	13828;c117 24461-25276 reverse complement
YKR044W	-	-	x	-	13833;c117 25583-26914
YKR045C	x	-	-	-	13839;c117 27021-27566 reverse complement
YKR048C	x	-	-	x	13849;c117 28874-30136 reverse complement
YKR052C	-	-	-	x	-
YKR059W	x	-	x	x	13917;c120 14021-15208
YKR060W	x	-	-	x	13920;c120 15597-16421
YKR064W	-	x	-	-	13929;c120 21607-24204
YKR066C	x	-	-	x	13936;c120 25175-26257 reverse complement
YKR067W	x	-	x	x	13942;c120 27013-29244
YKR071C	x	-	-	x	13957;c122 453-1499 reverse complement
YKR072C	x	-	-	x	13959;c122 1954-3642 reverse complement
YKR074W	x	-	-	-	13965;c122 5053-5520
YKR079C	x	-	x	x	13983;c122 12266-14782 reverse complement
YKR080W	x	-	-	x	13990;c122 15911-16873
YKR081C	-	-	x	-	13994;c122 17021-18055 reverse complement
YKR082W	x	x	-	x	13997;c122 18337-21816
YKR083C	x	-	-	-	13999;c122 21949-22350 reverse complement
YKR084C	x	-	-	x	14001;c122 22588-24429 reverse complement
YKR085C	x	-	-	-	14008;c122 24640-25227 reverse complement
YKR086W	-	x	x	-	14013;c122 25407-28622
YKR088C	x	-	x	x	14022;c122 29954-30967 reverse complement
YKR090W	x	-	-	x	14032;c122 34532-36685
YKR092C	-	-	-	x	-
YKR095W	-	-	-	x	-
YKR097W	-	-	x	-	14078;c123 8886-10535
YKR100C	x	-	-	x	14095;c123 16480-17550 reverse complement
YLL003W	-	-	-	x	-
YLL008W	-	-	-	x	-
YLL009C	x	-	-	-	14374;c1060 484-693 reverse complement
YLL010C	-	-	-	x	14370;c1210 7631-8572 reverse complement
YLL011W	x	-	x	x	14364;c1210 5852-7321
YLL012W	x	-	x	x	14361;c1210 3858-5579
YLL013C	x	-	-	x	14353;c1210 429-3050 reverse complement
YLL015W	-	-	-	x	-
YLL018C	-	-	-	x	-
YLL022C	-	-	-	x	14313;c1120 1-1002 reverse complement
YLL023C	x	-	-	x	14309;c1119 5390-6229 reverse complement
YLL024C	x	-	x	x	14300;c1119 2946-4865 reverse complement
YLL026W	-	-	-	x	-
YLL027W	x	-	-	x	14287;c1117 5639-6391
YLL028W	x	-	-	x	14279;c1117 3053-4816
YLL029W	-	-	-	x	14276;c1117 104-2005
YLL031C	-	-	-	x	-
YLL032C	x	x	-	x	14261;c1115 586-3078 reverse complement
YLL034C	x	-	x	x	14251;c1114 185-2698 reverse complement
YLL036C	x	-	-	x	14238;c1113 1791-3302 reverse complement
YLL038C	x	-	-	x	14234;c1113 833-1576 reverse complement
YLL039C	-	-	-	x	-
YLL040C	-	-	-	x	-
YLL041C	-	-	-	x	14219;c1110 593-1105 reverse complement
YLL043W	-	-	-	x	14141;c1363 3-656 reverse complement
YLL045C	-	-	-	x	-
YLL048C	-	-	-	x	-
YLL061W	-	-	-	x	-
YLR002C	x	-	-	x	14407;c747 2982-4970 reverse complement
YLR015W	-	-	x	-	14442;c1492 779-2296
YLR017W	x	-	-	x	14449;c750 636-1649
YLR018C	x	-	-	x	14453;c750 1737-2636 reverse complement
YLR020C	-	-	-	x	-
YLR022C	x	-	-	x	14469;c751 1589-2341 reverse complement
YLR023C	-	-	x	-	14471;c751 2905-4536 reverse complement
YLR025W	-	-	-	x	-
YLR028C	-	-	-	x	-
YLR033W	-	-	-	x	14635;c684 703-1437 reverse complement
YLR034C	-	-	-	x	14631;c683 1351-2337
YLR044C	-	-	-	x	-
YLR045C	-	-	-	x	-
YLR051C	x	-	-	x	14572;c674 1152-1805
YLR052W	x	-	-	x	14570;c674 176-928 reverse complement
YLR056W	-	-	-	x	14562;c672 657-1352 reverse complement
YLR058C	x	-	x	x	14551;c671 130-1539
YLR059C	x	-	-	x	14548;c1405 317-1132
YLR060W	x	-	x	x	14544;c670 1981-3768 reverse complement
YLR063W	-	-	-	x	14541;c670 2-550 reverse complement
YLR064W	-	-	-	x	-
YLR069C	-	-	-	x	14537;c1536 159-899
YLR071C	x	x	-	x	14532;c1389 6-3233
YLR073C	x	-	-	-	14524;c1390 1454-2047
YLR074C	x	-	-	-	14523;c1390 622-1122
YLR075W	-	-	-	x	-
YLR083C	-	-	-	x	14640;c1443 527-856 reverse complement
YLR084C	-	-	-	x	14643;c1442 2-1336 reverse complement
YLR086W	-	-	-	x	-
YLR088W	-	-	-	x	14757;c1440 1-672 reverse complement
YLR090W	x	-	-	x	14747;c1318 309-1691 reverse complement
YLR095C	-	-	-	x	-
YLR096W	-	-	-	x	-
YLR100W	x	-	-	x	14700;c1325 289-1335 reverse complement
YLR103C	-	-	-	x	-
YLR106C	-	-	-	x	6826;c1154 28677-29849 reverse complement
YLR108C	-	-	-	x	14664;c1566 22-864
YLR113W	-	-	-	x	14777;c1529 137-442
YLR114C	-	-	-	x	14760;c1463 2-964 reverse complement
YLR115W	-	-	-	x	14781;c1420 246-1502
YLR116W	-	-	-	x	-
YLR118C	-	-	-	x	14792;c1419 2767-2937 reverse complement
YLR121C	-	-	-	x	-
YLR130C	-	-	-	x	-
YLR133W	-	-	-	x	14874;c1384 2-856 reverse complement
YLR134W	-	-	-	x	-
YLR137W	-	-	x	-	14867;c1503 410-1513 reverse complement
YLR138W	-	-	-	x	-
YLR143W	-	-	-	x	14858;c1470 2-1132 reverse complement
YLR144C	-	-	-	x	14839;c1230 283-1515 reverse complement
YLR146C	-	-	-	x	14841;c1466 1-222 reverse complement
YLR148W	-	-	-	x	14854;c1550 617-1015 reverse complement
YLR150W	-	-	-	x	-
YLR153C	-	-	-	x	14878;c1572 3-599 reverse complement
YLR163C	-	-	-	x	14911;c1477 71-490
YLR166C	-	-	-	x	14910;c1479 210-1478
YLR168C	-	-	-	x	14909;c1478 926-1189
YLR172C	-	-	-	x	14971;c1339 448-1344
YLR175W	x	-	-	x	14964;c1338 1918-3381 reverse complement
YLR179C	x	-	-	x	14942;c1336 895-1500
YLR180W	-	-	-	x	14939;c1336 1-432 reverse complement
YLR181C	-	-	-	x	14936;c1335 1065-1709
YLR182W	-	-	-	x	14935;c1335 1-801 reverse complement
YLR186W	-	-	-	x	14929;c1333 1538-1876 reverse complement
YLR187W	-	-	-	x	-
YLR190W	-	-	-	x	-
YLR192C	-	-	-	x	-
YLR194C	-	-	-	x	-
YLR196W	-	-	-	x	-
YLR197W	x	-	-	x	15076;c49 1328-2863 reverse complement
YLR200W	x	-	-	-	15071;c50 2354-2698 reverse complement
YLR201C	x	-	-	x	15069;c50 1402-2184
YLR203C	-	-	-	x	-
YLR206W	-	-	-	x	15050;c52 4413-5825 reverse complement
YLR207W	-	x	-	-	15045;c52 1544-4030 reverse complement
YLR212C	-	-	-	x	-
YLR215C	x	-	-	x	15025;c880 632-1723
YLR216C	-	-	-	x	-
YLR219W	-	-	-	x	15014;c879 266-2443 reverse complement
YLR220W	-	-	x	-	15010;c878 936-1904 reverse complement
YLR221C	-	-	-	x	-
YLR222C	-	-	-	x	-
YLR225C	-	-	-	x	-
YLR226W	-	-	-	x	-
YLR231C	x	-	-	x	12348;c1189 96-1454 reverse complement
YLR237W	-	-	-	x	15123;c1050 1096-1959 reverse complement
YLR240W	x	-	-	x	15116;c1051 140-2767 reverse complement
YLR244C	-	-	-	x	15106;c1053 809-1705
YLR245C	x	-	-	-	15104;c1053 209-637
YLR248W	-	-	-	x	-
YLR249W	x	-	x	x	15392;c970 283-3417 reverse complement
YLR250W	x	-	-	x	15388;c971 3854-4558 reverse complement
YLR257W	x	-	-	x	15363;c974 1048-2013 reverse complement
YLR258W	-	-	-	x	-
YLR262C	x	-	-	x	15351;c1341 1318-1968
YLR268W	x	-	-	x	15334;c1345 520-1164 reverse complement
YLR270W	-	-	-	x	-
YLR277C	-	-	-	x	23503;c1506 2-661 reverse complement
YLR285W	-	-	-	x	15293;c1538 3-569 reverse complement
YLR286C	-	-	-	x	15288;c1258 2151-3242
YLR287C	x	-	-	x	15284;c1258 199-1266
YLR291C	x	-	x	x	15273;c1260 8371-9516
YLR292C	x	-	-	-	15270;c1260 7461-8042
YLR295C	x	-	-	-	15267;c1260 5463-5837
YLR300W	x	-	x	x	15252;c1261 603-1949 reverse complement
YLR309C	-	-	-	x	15210;c962 57-1274
YLR315W	x	-	-	-	15180;c959 916-1377 reverse complement
YLR319C	-	-	-	x	-
YLR321C	x	-	-	x	15154;c955 1397-2680
YLR324W	-	-	-	x	15149;c1452 26-1285 reverse complement
YLR325C	x	-	-	-	15148;c954 3127-3363
YLR327C	x	-	-	-	15143;c954 1127-1387
YLR328W	x	-	-	x	15137;c953 2541-3752 reverse complement
YLR332W	-	-	-	x	-
YLR333C	x	-	-	-	15443;c894 1404-1730
YLR335W	-	-	-	x	15434;c895 336-2438 reverse complement
YLR336C	-	-	-	x	15433;c896 1261-1686
YLR337C	-	-	-	x	15428;c896 140-997
YLR340W	-	-	x	-	15424;c897 966-1904 reverse complement
YLR342W	-	-	-	x	-
YLR345W	-	-	-	x	-
YLR347C	x	-	x	x	15915;c1167 5544-8129
YLR348C	x	-	-	x	15912;c1167 4109-5005
YLR350W	x	-	-	x	15899;c1167 2513-3163 reverse complement
YLR351C	x	-	-	x	15897;c1167 1561-2436
YLR354C	-	-	-	x	15885;c1169 286-591
YLR357W	x	-	-	x	15877;c1171 330-3002 reverse complement
YLR360W	-	-	x	-	15871;c1172 5625-6944 reverse complement
YLR363C	-	-	-	x	15858;c1172 150-527
YLR368W	-	-	x	-	15850;c1173 23722-25518 reverse complement
YLR369W	x	-	-	x	15845;c1173 21530-23494 reverse complement
YLR372W	x	-	x	x	15832;c1173 14618-15655 reverse complement
YLR373C	x	-	-	x	15827;c1173 11632-14343
YLR377C	-	-	x	-	15820;c1173 8243-9289
YLR378C	x	-	x	x	15816;c1173 5796-7238
YLR380W	x	-	-	x	15808;c1173 3513-4742 reverse complement
YLR384C	-	-	-	x	-
YLR386W	-	-	-	x	-
YLR387C	-	-	-	x	-
YLR395C	x	-	-	-	15749;c1179 1247-1483
YLR396C	-	-	-	x	-
YLR397C	-	-	-	x	-
YLR398C	-	-	-	x	-
YLR399C	-	-	-	x	-
YLR403W	x	-	-	x	15714;c1182 3507-5558 reverse complement
YLR405W	-	-	-	x	15710;c1182 187-1245 reverse complement
YLR407W	-	-	-	x	15706;c1183 1-105 reverse complement
YLR409C	-	-	-	x	-
YLR410W	-	-	-	x	-
YLR412W	-	-	-	x	-
YLR413W	x	-	-	x	15678;c1186 1920-3941 reverse complement
YLR414C	x	-	-	x	15676;c1186 972-1763
YLR418C	x	-	-	x	15668;c1187 96-1286
YLR420W	-	-	-	x	-
YLR421C	x	-	-	-	15653;c922 1542-2009
YLR423C	-	-	x	-	15643;c921 486-1739
YLR429W	-	-	-	x	15605;c917 1-1773 reverse complement
YLR430W	-	-	-	x	-
YLR432W	-	-	-	x	15582;c913 7416-8903 reverse complement
YLR433C	x	-	-	x	15577;c913 5526-7178
YLR435W	x	-	-	x	15574;c913 4536-5153 reverse complement
YLR436C	x	-	-	x	15564;c913 264-4124
YLR438W	x	-	-	x	15556;c912 474-1748 reverse complement
YLR439W	-	-	-	x	-
YLR440C	x	-	x	x	15540;c911 20610-22739
YLR442C	-	x	-	-	15534;c911 16076-19027
YLR443W	-	-	x	-	15532;c911 14356-15702 reverse complement
YLR447C	x	-	-	x	15523;c911 10496-11533
YLR448W	x	-	-	-	15518;c911 8669-9214 reverse complement
YLR449W	-	-	-	x	15515;c911 6444-7664 reverse complement
YLR450W	x	-	-	x	15511;c911 2695-5811 reverse complement
YLR452C	-	-	-	x	15501;c910 10907-12919
YLR454W	-	x	-	-	15483;c910 379-8262 reverse complement
YLR455W	-	-	-	x	15479;c1040 3-449 reverse complement
YLR457C	-	-	-	x	15474;c909 4648-5724
YLR459W	-	-	x	-	15471;c909 3009-4193 reverse complement
YLR460C	-	-	x	-	15468;c909 961-2091
YML001W	x	-	-	x	16403;c568 8665-9291
YML005W	x	-	x	x	16392;c568 1709-3097
YML007W	x	-	-	x	16375;c567 669-2588
YML008C	x	-	-	x	16371;c566 4602-5738 reverse complement
YML009C	x	-	-	-	16370;c566 4063-4275 reverse complement
YML010W	x	-	-	x	16362;c566 433-3618
YML012W	x	-	-	x	16356;c565 2156-2791
YML014W	-	-	-	x	16344;c564 14832-15545
YML016C	x	-	-	x	16339;c564 11061-13148 reverse complement
YML018C	x	-	x	x	16330;c564 6510-7691 reverse complement
YML019W	-	-	x	-	16328;c564 5144-6142
YML020W	x	-	x	x	5190;c645 33762-34178 reverse complement
YML022W	x	-	-	-	16321;c564 599-1162
YML028W	x	-	-	-	16297;c561 17680-18270
YML029W	x	-	-	x	16291;c561 14894-17419
YML031W	x	-	x	x	16285;c561 11744-13711
YML032C	x	-	-	x	16281;c561 10027-11478 reverse complement
YML035C	x	-	x	x	16270;c561 3985-6417 reverse complement
YML038C	x	-	-	x	16259;c561 374-1693 reverse complement
YML042W	-	-	x	-	16251;c560 3561-5573
YML046W	x	-	x	x	16242;c559 10930-12819
YML048W	x	-	-	x	16238;c559 7810-9027
YML049C	-	-	-	x	16233;c559 3564-7547 reverse complement
YML051W	-	-	x	-	16229;c559 939-2246
YML052W	-	-	-	x	-
YML055W	x	-	-	-	16209;c558 5251-5787
YML057W	x	-	x	x	16199;c558 619-2433
YML059C	-	-	-	x	-
YML060W	-	-	x	-	16179;c555 8552-9682
YML062C	-	-	-	x	16172;c555 4174-5406 reverse complement
YML063W	x	-	-	x	16168;c555 3140-3907
YML068W	-	-	x	-	16150;c554 5164-6558
YML069W	x	-	x	x	16147;c554 3121-4779
YML070W	x	-	-	x	16145;c554 1102-2856
YML071C	x	-	-	x	16141;c553 22844-24598 reverse complement
YML072C	x	-	x	x	16134;c553 17840-22477 reverse complement
YML074C	-	-	-	x	16126;c553 13038-14264 reverse complement
YML075C	x	-	-	x	16119;c553 8697-11864 reverse complement
YML080W	x	-	-	x	16110;c553 1729-3000
YML082W	-	-	-	x	16094;c552 53161-55260
YML086C	x	-	x	x	16076;c552 47215-48795 reverse complement
YML091C	x	-	-	x	16062;c552 38287-41895 reverse complement
YML092C	x	-	-	x	16061;c552 37223-37975 reverse complement
YML093W	x	-	-	x	16055;c552 34320-37025
YML096W	x	-	-	x	16051;c552 31135-32700
YML097C	x	-	-	x	16048;c552 29559-30917 reverse complement
YML099C	-	-	x	-	16040;c552 25678-28320 reverse complement
YML100W	x	-	-	x	16028;c552 20913-24212
YML102W	x	-	x	x	16018;c552 18566-19972
YML103C	x	-	-	x	16009;c552 12874-17823 reverse complement
YML105C	x	-	-	x	16004;c552 8142-8966 reverse complement
YML106W	x	-	-	x	16002;c552 7131-7811
YML108W	x	-	-	-	15997;c552 5148-5465
YML110C	-	-	x	-	15991;c552 410-1333 reverse complement
YML112W	x	-	-	x	15983;c551 28068-28961
YML113W	x	-	-	x	15981;c551 27057-27782
YML114C	-	-	x	-	15977;c551 25041-26573 reverse complement
YML115C	x	-	-	x	15975;c551 23186-24796 reverse complement
YML117W	x	-	-	x	15962;c551 17243-20638
YML120C	x	-	-	x	15950;c551 11300-12841 reverse complement
YML121W	x	-	-	x	15947;c551 10032-10964
YML125C	x	-	-	x	15938;c551 3964-4905 reverse complement
YML126C	-	-	-	x	15934;c551 2259-3644 reverse complement
YML127W	x	-	-	x	15930;c551 262-2007
YML129C	x	-	-	-	15926;c550 1206-1418 reverse complement
YMR001C	-	-	x	-	16405;c568 10580-12697 reverse complement
YMR002W	x	-	-	-	16409;c568 13749-14213
YMR004W	x	-	-	x	16412;c568 15553-17088
YMR010W	x	-	x	x	16435;c568 26543-27760
YMR011W	-	-	-	x	-
YMR012W	-	-	-	x	-
YMR013C	-	-	x	-	16450;c569 4163-5722 reverse complement
YMR014W	x	-	x	x	16452;c570 2098-3657
YMR015C	x	-	x	x	16456;c571 394-2010 reverse complement
YMR016C	x	-	-	x	16462;c571 2733-5096 reverse complement
YMR017W	-	-	x	-	16472;c571 6980-8173
YMR021C	-	-	x	-	16490;c572 1542-2795 reverse complement
YMR024W	x	-	-	x	16503;c575 1769-2905
YMR026C	-	-	x	-	16507;c576 671-1870 reverse complement
YMR027W	x	-	-	x	16511;c576 2321-3739
YMR031C	-	-	-	x	-
YMR032W	x	-	-	x	16528;c577 4917-6908
YMR034C	-	-	x	-	16538;c577 9002-10306 reverse complement
YMR037C	x	-	-	x	16548;c577 13930-16041 reverse complement
YMR038C	x	-	-	x	16552;c577 17006-17755 reverse complement
YMR039C	-	-	-	x	16554;c577 18122-18895 reverse complement
YMR043W	-	-	-	x	16570;c578 4300-5127
YMR048W	-	-	-	x	16587;c578 11601-12587
YMR053C	-	-	x	-	16603;c580 323-2875 reverse complement
YMR054W	-	-	-	x	-
YMR055C	-	-	x	-	16615;c581 2592-3512 reverse complement
YMR056C	-	-	x	-	16620;c581 3787-4716 reverse complement
YMR058W	x	-	x	x	16623;c581 5359-7269
YMR061W	x	-	x	x	16634;c581 9279-11312
YMR066W	-	x	-	-	16649;c582 643-3339
YMR067C	x	-	x	x	16652;c582 3425-4675 reverse complement
YMR069W	-	-	-	x	16659;c583 1830-2606
YMR070W	-	-	-	x	-
YMR072W	x	-	-	-	16668;c584 742-1293
YMR076C	-	-	-	x	-
YMR078C	-	x	-	-	16997;c1013 263-2554
YMR080C	-	-	-	x	16990;c1012 4390-7476
YMR083W	-	-	-	x	-
YMR086W	x	-	-	x	16963;c1010 30778-33672 reverse complement
YMR088C	-	x	-	-	16957;c1010 27823-29508
YMR089C	x	-	-	x	16953;c1010 24848-27331
YMR091C	x	-	-	x	16947;c1010 21535-22836
YMR092C	x	-	x	x	16944;c1010 19433-21280
YMR093W	x	-	-	x	16943;c1010 17351-18892 reverse complement
YMR098C	-	-	x	-	16929;c1010 10288-12126
YMR099C	x	-	-	x	16926;c1010 7795-8688
YMR105C	-	-	-	x	-
YMR106C	-	x	-	-	16895;c1008 708-2588
YMR109W	-	-	-	x	-
YMR113W	x	-	-	x	16865;c1004 6559-7836 reverse complement
YMR115W	-	-	x	-	16861;c1004 3638-5143 reverse complement
YMR117C	x	-	-	x	16855;c1004 966-1607
YMR120C	-	-	-	x	-
YMR121C	-	-	-	x	-
YMR124W	-	-	-	x	-
YMR125W	x	-	-	-	16820;c1001 6650-9226 reverse complement
YMR126C	-	-	x	-	16819;c1001 5328-6356
YMR128W	-	-	-	x	-
YMR130W	-	-	x	-	16798;c296 36-944 reverse complement
YMR131C	-	-	-	x	16792;c1401 16-1437
YMR134W	-	-	-	x	16785;c298 2675-3217 reverse complement
YMR137C	-	x	-	-	16770;c299 960-2939
YMR139W	-	-	-	x	16765;c300 23209-24072 reverse complement
YMR140W	x	-	-	x	16762;c300 21200-22663 reverse complement
YMR145C	x	-	-	x	16752;c300 13885-15567
YMR146C	-	-	x	-	16746;c300 11818-12861
YMR148W	x	-	-	-	16740;c300 9536-9973 reverse complement
YMR149W	x	-	-	x	16738;c300 8491-9351 reverse complement
YMR152W	x	-	-	x	16734;c300 6205-7302 reverse complement
YMR153W	x	-	-	x	16728;c300 4536-5960 reverse complement
YMR154C	-	-	x	-	16726;c300 2216-4399
YMR160W	-	x	-	-	16702;c303 1237-3702 reverse complement
YMR161W	x	-	-	x	16698;c303 328-1002 reverse complement
YMR165C	-	-	-	x	17022;c1301 2-1456 reverse complement
YMR167W	-	-	x	-	17031;c1302 1851-4160
YMR171C	x	-	-	x	17048;c1302 10797-12458 reverse complement
YMR173W	-	-	-	x	17056;c1302 15589-17343
YMR177W	-	-	-	x	-
YMR178W	x	-	-	x	17075;c447 1044-1868
YMR183C	-	-	-	x	17094;c447 9443-10450 reverse complement
YMR185W	-	x	-	-	17096;c448 56-2986
[truncated: 737 more rows]
